# Supplementary material for: Visualizing Phytochemical-Protein Interaction Networks: Momordica charantia and Cancer
Source: Front Bioinform. 2021 Dec 13;1:768886. doi: 10.3389/fbinf.2021.768886 (PMC9580883; doi:10.3389/fbinf.2021.768886)
Supplement: Supplementary file 2 [file DataSheet2.xlsx]

## Sheet: Table S1. Phytochemical list
Ligand	Pubchem CID	Isomeric SMILES	Class	Reference	Type
(+)-Tirucallol	101257	CC(=CCC[C@@H]([C@@H]1CC[C@]2([C@@]1(C)CCC1=C2CC[C@@H]2[C@]1(C)CC[C@@H](C2(C)C)O)C)C)C	triterpenoid	IMPPAT	phytochemical
(3beta,5alpha,24S)-Stigmasta-7,25-dien-3-ol	623142	CCC(C(=C)C)CCC(C1CCC2C1(C)CCC1C2=CCC2C1(C)CCC(C2)O)C	sterol	IMPPAT	phytochemical
(3R,6E)-nerolidol	11241545	C=C[C@@](CC/C=C(/CCC=C(C)C)C)(O)C	alcohol	IMPPAT	phytochemical
1-Hexadecanol	2682	CCCCCCCCCCCCCCCCO	alcohol	IMPPAT	phytochemical
1-PENTADECANOL	12397	CCCCCCCCCCCCCCCO	alcohol	IMPPAT	phytochemical
1-PENTEN-3-OL	12020	CCC(C=C)O	alcohol	IMPPAT	phytochemical
1-Triacontanol	68972	CCCCCCCCCCCCCCCCCCCCCCCCCCCCCCO	alcohol	IMPPAT	phytochemical
2,5-DIHYDROXYBENZOIC ACID	3469	Oc1ccc(c(c1)C(=O)O)O	phenolic	IMPPAT	phytochemical
24-Methylenecycloartanol	94204	C[C@H](CCC(=C)C(C)C)[C@H]1CC[C@@]2([C@@]1(CC[C@]34[C@H]2CC[C@@H]5[C@]3(C4)CC[C@@H](C5(C)C)O)C)C	triterpenoid	IMPPAT	phytochemical
25,26-dihydroelasterol	22295562	CC[C@H](CC[C@@H](C)C1=CC[C@@H]2[C@@]1(CC[C@H]3C2=CC[C@@H]4[C@@]3(CC[C@@H](C4)O)C)C)C(C)C	sterol	mozaniel	phytochemical
2-Coumarinate	5280841	OC(=O)/C=Cc1ccccc1O	phenolic	IMPPAT	phytochemical
3-(4-Hydroxyphenyl)propionic acid	10394	OC(=O)CCc1ccc(cc1)O	phenolic	IMPPAT	phytochemical
3,4-DIHYDROXYBENZOIC ACID	72	OC(=O)c1ccc(c(c1)O)O	phenolic	IMPPAT	phytochemical
3,5-DIHYDROXYBENZOIC ACID	7424	Oc1cc(O)cc(c1)C(=O)O	phenolic	IMPPAT	phytochemical
3-coumaric acid	637541	C1=CC(=CC(=C1)O)/C=C/C(=O)O	phenolic	jia	phytochemical
3-Pgsgd	129994	CCCCCCCCCCCCCCCC(=O)OC[C@H]1O[C@@H](OC2CC[C@]3(C(=CCC4C3CC[C@]3(C4CC[C@@H]3[C@@H](CC[C@@H](C(=C)C)CC)C)C)C2)C)[C@@H]([C@H]([C@@H]1O)O)O	glycoside	IMPPAT	phytochemical
4alpha-Methylzymosterol	22212495	CC(=CCC[C@H]([C@H]1CC[C@@H]2[C@]1(C)CCC1=C2CC[C@@H]2[C@]1(C)CC[C@@H]([C@H]2C)O)C)C	sterol	IMPPAT	phytochemical
4-aminobutyric acid	119	NCCCC(=O)O	amino acid	IMPPAT	phytochemical
4-HYDROXYBENZOIC ACID	135	Oc1ccc(cc1)C(=O)O	phenolic	IMPPAT	phytochemical
5-Hydroxytryptamine	5202	C1=CC2=C(C=C1O)C(=CN2)CCN	amine	IMPPAT	phytochemical
alpha trehalose	91696341	OC[C@H]1O[C@H](O[C@H]2O[C@H](CO)[C@H]([C@@H]([C@H]2O)O)O)[C@@H]([C@H]([C@@H]1O)O)O	sugar	IMPPAT	phytochemical
alpha-D-galacturonate	11883891	O[C@H]1O[C@H](C(=O)[O-])[C@@H]([C@@H]([C@H]1O)O)O	sugar	IMPPAT	phytochemical
alpha-D-glucose	79025	C([C@@H]1[C@H]([C@@H]([C@H]([C@H](O1)O)O)O)O)O	sugar	IMPPAT	phytochemical
alpha-Eleostearic acid	5281115	CCCC/C=C/C=C/C=CCCCCCCCC(=O)O	fatty acid	IMPPAT	phytochemical
alpha-spinasterol	5281331	CCC(C(C)C)C=CC(C1CCC2C1(C)CCC1C2=CCC2C1(C)CCC(C2)O)C	sterol	IMPPAT	phytochemical
apigenin	5280443	C1=CC(=CC=C1C2=CC(=O)C3=C(C=C(C=C3O2)O)O)O	flavonoid	mozaniel	phytochemical
arachidic acid	10467	CCCCCCCCCCCCCCCCCCCC(=O)O	fatty acid	mozaniel	phytochemical
benzoic acid	243	C1=CC=C(C=C1)C(=O)O	phenolic	jia	phytochemical
benzyl alcohol	244	C1=CC=C(C=C1)CO	alcohol	IMPPAT	phytochemical
beta-alanine	239	NCCC(=O)O	amino acid	IMPPAT	phytochemical
beta-carotene	5280489	C/C(=CC=CC=C(C=CC=C(C=CC1=C(C)CCCC1(C)C)/C)/C)/C=C/C=C(/C=C/C1=C(C)CCCC1(C)C)C	carotenoid	IMPPAT	phytochemical
beta-Cryptoxanthin	5281235	O[C@@H]1CC(=C(C(C1)(C)C)/C=C/C(=C/C=C/C(=C/C=C/C=C(/C=C/C=C(/C=C/C1=C(C)CCCC1(C)C)C)C)/C)/C)C	carotenoid	IMPPAT	phytochemical
beta-D-glucose	122250	OC[C@H]1O[C@@H](O)[C@@H]([C@H]([C@@H]1O)O)O	sugar	IMPPAT	phytochemical
beta-sitosterol	222284	CC[C@H](CC[C@@H](C)[C@H]1CC[C@@H]2[C@@]1(CC[C@H]3[C@H]2CC=C4[C@@]3(CC[C@@H](C4)O)C)C)C(C)C	sterol	mozaniel	phytochemical
beta-sitosterol-beta-D-glucoside	12309055	CC[C@@H](C(C)C)CC[C@H]([C@H]1CC[C@@H]2[C@]1(C)CC[C@H]1[C@H]2CC=C2[C@]1(C)CC[C@@H](C2)O[C@@H]1O[C@H](CO)[C@H]([C@@H]([C@H]1O)O)O)C	sterol	IMPPAT	phytochemical
biochanin a	5280373	COC1=CC=C(C=C1)C2=COC3=CC(=CC(=C3C2=O)O)O	flavonoid	mozaniel	phytochemical
caffeic acid	689043	C1=CC(=C(C=C1/C=C/C(=O)O)O)O	phenolic	raina	phytochemical
campesterol	173183	OC1CCC2(C(=CCC3C2CCC2(C3CCC2C(CC[C@H](C(C)C)C)C)C)C1)C	sterol	IMPPAT	phytochemical
Carotene	6419725	C/C(=CC=CC=C(C=CC=C(C=CC1=C(C)CCCC1(C)C)/C)/C)/C=C/C=C(/C=C/[C@H]1C(=CCCC1(C)C)C)C	carotenoid	IMPPAT	phytochemical
charantagenin D	101567345	C[C@H](C[C@H](C=C(C)C)OC)[C@H]1CC[C@@]2([C@@]1(CC[C@]3([C@H]2[C@H](C=C4[C@@H]3CCC(C4(C)C)O)O[C@H]5[C@@H]([C@H]([C@@H]([C@H](O5)CO)O)O)O)C=O)C)C	triterpene glycoside	mozaniel	phytochemical
charantagenin E	101567346	C[C@H](C[C@@H](C=C(C)C)OC)[C@H]1CC[C@@]2([C@@]1(CC[C@]34[C@H]2C=C[C@@]5([C@H]3CC[C@@H](C5(C)C)O[C@H]6[C@@H]([C@@H]([C@@H]([C@H](O6)CO)O)O)O)O[C@H]4OC)C)C	triterpene glycoside	mozaniel	phytochemical
charantin	145925703	CC[C@H](CC[C@@H](C)[C@H]1CC[C@@H]2[C@@]1(CC[C@H]3[C@H]2CC=C4[C@@]3(CC[C@@H](C4)OC5[C@@H]([C@H]([C@@H]([C@H](O5)CO)O)O)O)C)C)C(C)C	triterpene glycoside	raina	phytochemical
chlorogenic acid	1794427	C1[C@H]([C@H]([C@@H](C[C@@]1(C(=O)O)O)OC(=O)/C=C/C2=CC(=C(C=C2)O)O)O)O	phenolic	jia	phytochemical
cholesterol	5997	CC(CCC[C@H]([C@H]1CC[C@@H]2[C@]1(C)CC[C@H]1[C@H]2CC=C2[C@]1(C)CC[C@@H](C2)O)C)C	sterol	IMPPAT	phytochemical
cis-2-Penten-1-ol	5364919	CC/C=CCO	alcohol	IMPPAT	phytochemical
cis-Sabinol	12315160	CC([C@]12C[C@@H]2C(=C)[C@H](C1)O)C	terpene	IMPPAT	phytochemical
cis-Zeatin riboside	13935024	OC/C(=CCNc1ncnc2c1ncn2[C@@H]1O[C@@H]([C@H]([C@H]1O)O)CO)/C	glycoside	IMPPAT	phytochemical
cucurbitadienol	14543446	CC(=CCC[C@H]([C@H]1CC[C@@]2([C@]1(C)CC[C@@]1([C@H]2CC=C2[C@H]1CC[C@@H](C2(C)C)O)C)C)C)C	triterpenoid	IMPPAT	phytochemical
Cycloeucalenol	101690	C=C(C(C)C)CC[C@H]([C@H]1CC[C@@]2([C@]1(C)CC[C@@]13[C@H]2CC[C@@H]2[C@]3(C1)CC[C@@H]([C@H]2C)O)C)C	triterpenoid	IMPPAT	phytochemical
D-(+)-Trehalose	7427	OCC1OC(OC2OC(CO)C(C(C2O)O)O)C(C(C1O)O)O	sugar	IMPPAT	phytochemical
daucosterol	5742590	CC[C@H](CC[C@@H](C)[C@H]1CC[C@@H]2[C@@]1(CC[C@H]3[C@H]2CC=C4[C@@]3(CC[C@@H](C4)O[C@H]5[C@@H]([C@H]([C@@H]([C@H](O5)CO)O)O)O)C)C)C(C)C	sterol	mozaniel	phytochemical
Diosgenin	99474	C[C@@H]1CC[C@@]2([C@H]([C@H]3[C@@H](O2)C[C@@H]4[C@@]3(CC[C@H]5[C@H]4CC=C6[C@@]5(CC[C@@H](C6)O)C)C)C)OC1	steroidal sapogenin	IMPPAT	phytochemical
DL-Alanine-15N	51283	CC(C(=O)O)[15NH2]	amino acid	IMPPAT	phytochemical
DL-Arginine	232	OC(=O)C(CCCN=C(N)N)N	amino acid	IMPPAT	phytochemical
DL-ASPARTIC ACID	424	OC(=O)CC(C(=O)O)N	amino acid	IMPPAT	phytochemical
dl-Menthol	1254	CC1CCC(C(C1)O)C(C)C	alcohol	IMPPAT	phytochemical
DL-Tryptophan	1148	OC(=O)C(Cc1c[nH]c2c1cccc2)N	amino acid	IMPPAT	phytochemical
DL-Valine	1182	NC(C(=O)O)C(C)C	amino acid	IMPPAT	phytochemical
docosanoic acid	8215	CCCCCCCCCCCCCCCCCCCCCC(=O)O	fatty acid	mozaniel	phytochemical
eleostearic acid	5282820	CCCC/C=C/C=C/C=C/CCCCCCCC(=O)O	fatty acid	mozaniel	phytochemical
ellagic acid	5281855	C1=C2C3=C(C(=C1O)O)OC(=O)C4=CC(=C(C(=C43)OC2=O)O)O	phenolic	mozaniel	phytochemical
ferulic acid	445858	COc1cc(/C=C/C(=O)O)ccc1O	phenolic	IMPPAT	phytochemical
gadoleic acid	5282767	CCCCCCCCCC/C=C\CCCCCCCC(=O)O	fatty acid	mozaniel	phytochemical
gallic acid	370	C1=C(C=C(C(=C1O)O)O)C(=O)O	phenolic	jia	phytochemical
gallocatechin gallate	199472	C1[C@@H]([C@H](OC2=CC(=CC(=C21)O)O)C3=CC(=C(C(=C3)O)O)O)OC(=O)C4=CC(=C(C(=C4)O)O)O	flavonoid	mozaniel	phytochemical
gentisic acid	3469	C1=CC(=C(C=C1O)C(=O)O)O	phenolic	jia	phytochemical
glutamate	33032	OC(=O)CC[C@H](C(=O)[O-])N	amino acid	IMPPAT	phytochemical
glutinol	9932254	O[C@H]1CC[C@@H]2C(=CC[C@H]3[C@@]2(C)CC[C@@]2([C@]3(C)CC[C@@]3([C@H]2CC(C)(C)CC3)C)C)C1(C)C	triterpenoid	IMPPAT	phytochemical
glycine	750	NCC(=O)O	amino acid	IMPPAT	phytochemical
goyaglycoside a	131752339	CC(C/C=C/C(C)(C)O)C1CCC2(C1(CCC34C2C=CC5(C3CCC(C5(C)C)OC6C(C(C(C(O6)CO)O)O)O)OC4OC)C)C	triterpene glycoside	raina	phytochemical
goyaglycoside b	101077713	C[C@H](C/C=C/C(C)(C)O)[C@H]1CC[C@@]2([C@@]1(CC[C@]34[C@H]2C=C[C@]5([C@H]3CC[C@@H](C5(C)C)O[C@H]6[C@@H]([C@@H]([C@@H]([C@H](O6)CO)O)O)O)O[C@H]4OC)C)C	triterpene glycoside	raina	phytochemical
goyaglycoside c	44445563	C[C@H](C/C=C/C(C)(C)OC)[C@H]1CC[C@@]2([C@@]1(CC[C@]34[C@H]2C=C[C@]5([C@H]3CC[C@@H](C5(C)C)O[C@H]6[C@@H]([C@H]([C@@H]([C@H](O6)CO)O)O)O)OC4OC)C)C	triterpene glycoside	raina	phytochemical
goyaglycoside d	44445564	C[C@H](C/C=C/C(C)(C)OC)[C@H]1CC[C@@]2([C@@]1(CC[C@]34[C@H]2C=C[C@]5([C@H]3CC[C@@H](C5(C)C)O[C@H]6[C@@H]([C@@H]([C@@H]([C@H](O6)CO)O)O)O)OC4OC)C)C	triterpene glycoside	raina	phytochemical
goyasaponin I	10654046	C[C@H]1[C@@H]([C@H]([C@H]([C@@H](O1)O[C@H]2[C@H]([C@H](O[C@H]([C@@H]2O[C@H]3[C@@H]([C@@H]([C@H]([C@@H](O3)C)O[C@H]4[C@@H]([C@H]([C@@H](CO4)O)O)O)O)O)OC(=O)[C@@]56CC[C@@]7(C(=CC[C@H]8[C@]7(CC[C@@H]9[C@@]8(CC[C@@H]([C@@]9(C)C=O)O[C@H]1[C@@H]([C@H]([C@@H]([C@H](O1)C(=O)O)O)O)O[C@H]1[C@@H]([C@H]([C@H]([C@H](O1)CO)O)O)O)C)C)[C@@H]5CC(CC6)(C)C)C)C)O)O)O)O	triterpene saponin	jia	phytochemical
goyasaponin II	10820375	C[C@H]1[C@@H]([C@H]([C@H]([C@@H](O1)O[C@H]2[C@H]([C@H](O[C@H]([C@@H]2O[C@H]3[C@@H]([C@@H]([C@H]([C@@H](O3)C)O[C@H]4[C@@H]([C@H]([C@@H](CO4)O)O[C@H]5[C@@H]([C@H]([C@@H](CO5)O)O)O)O)O)O)OC(=O)[C@@]67CC[C@@]8(C(=CC[C@H]9[C@]8(CC[C@@H]1[C@@]9(CC[C@@H]([C@@]1(C)C=O)O[C@H]1[C@@H]([C@H]([C@@H]([C@H](O1)C(=O)O)O)O)O[C@H]1[C@@H]([C@H]([C@H]([C@H](O1)CO)O)O)O)C)C)[C@@H]6CC(CC7)(C)C)C)C)O)O)O)O	triterpene saponin	jia	phytochemical
heneicosanoic acid	16898	CCCCCCCCCCCCCCCCCCCCC(=O)O	fatty acid	mozaniel	phytochemical
heptadecanoic acid	10465	CCCCCCCCCCCCCCCCC(=O)O	fatty acid	mozaniel	phytochemical
Hex-3-en-1-ol	10993	OCCC=CCC	alcohol	IMPPAT	phytochemical
homogentisic acid	780	C1=CC(=C(C=C1O)CC(=O)O)O	phenolic	mozaniel	phytochemical
isoquercitrin	5280804	C1=CC(=C(C=C1C2=C(C(=O)C3=C(C=C(C=C3O2)O)O)O[C@H]4[C@@H]([C@H]([C@@H]([C@H](O4)CO)O)O)O)O)O	flavonoid glycoside	mozaniel	phytochemical
kaempferol	5280863	C1=CC(=CC=C1C2=C(C(=O)C3=C(C=C(C=C3O2)O)O)O)O	flavonoid	mozaniel	phytochemical
karavilagenin A	16079963	C[C@H](C/C=C/C(C)(C)OC)[C@H]1CC[C@@]2([C@@]1(CC[C@@]3([C@H]2[C@H](C=C4[C@H]3CC[C@@H](C4(C)C)O)OC)C)C)C	cucurbitane-type triterpenoid	raina	phytochemical
karavilagenin B	16079962	C[C@H](C/C=C/C(C)(C)O)[C@H]1CC[C@@]2([C@@]1(CC[C@@]3([C@H]2[C@H](C=C4[C@H]3CC[C@@H](C4(C)C)O)OC)C)C)C	cucurbitane-type triterpenoid	raina	phytochemical
karavilagenin E	66559251	C[C@H](CC(C=C(C)C)O)[C@H]1CC[C@@]2([C@@]1(CC[C@]34[C@H]2C=C[C@]5([C@H]3CC[C@@H](C5(C)C)O)OC4)C)C	cucurbitane-type triterpenoid	raina	phytochemical
karaviloside II	16093694	C[C@H](C/C=C/C(C)(C)OC)[C@H]1CC[C@@]2([C@@]1(CC[C@@]3([C@H]2[C@H](C=C4[C@H]3CC[C@@H](C4(C)C)O[C@H]5[C@@H]([C@@H]([C@@H]([C@H](O5)CO)O)O)O)OC)C)C)C	triterpene glycoside	raina	phytochemical
karaviloside III	16093691	C[C@H](C/C=C/C(C)(C)O)[C@H]1CC[C@@]2([C@@]1(CC[C@@]3([C@H]2[C@H](C=C4[C@H]3CC[C@@H](C4(C)C)O[C@H]5[C@@H]([C@@H]([C@@H]([C@H](O5)CO)O)O)O)OC)C)C)C	triterpene glycoside	raina	phytochemical
kuguacin C	24814304	C[C@H](CC(=O)C)[C@H]1CC[C@@]2([C@@]1(CC[C@@]3([C@H]2C(=O)C=C4[C@H]3CC[C@@H](C4(C)C)O)C)C)C	cucurbitane-type triterpenoid	jia	phytochemical
kuguacin E	101844615	C[C@H](CC(=O)C)[C@H]1CC[C@@]2([C@@]1(CC[C@]34[C@H]2C(=O)C[C@@]5([C@H]3CC[C@@H](C5(C)C)O)OC4)C)C	cucurbitane-type triterpenoid	jia	phytochemical
kuguacin J	25243357	C[C@H](C/C=C/C(=C)C)[C@H]1CC[C@@]2([C@@]1(CC[C@@]3([C@H]2[C@H](C=C4[C@H]3CC[C@@H](C4(C)C)O)O)C=O)C)C	cucurbitane-type triterpenoid	raina	phytochemical
kuguaglycoside G	56961673	C[C@H](CC(C=C(C)C)O[C@H]1[C@@H]([C@H]([C@@H]([C@H](O1)CO)O)O)O)[C@H]2CC[C@@]3([C@@]2(CC[C@@]4([C@H]3[C@H](C=C5[C@H]4CC[C@@H](C5(C)C)O)O[C@H]6[C@@H]([C@H]([C@@H]([C@H](O6)CO)O)O)O)C)C)C	triterpene glycoside	raina	phytochemical
l-ascorbic acid	54670067	OC[C@@H]([C@H]1OC(=O)C(=C1O)O)O	vitamin	IMPPAT	phytochemical
lauric acid	3893	CCCCCCCCCCCC(=O)O	sugar acid	mozaniel	phytochemical
L-citrulline	9750	NC(=O)NCCC[C@@H](C(=O)O)N	amino acid	IMPPAT	phytochemical
L-glutamine	5961	NC(=O)CC[C@@H](C(=O)O)N	amino acid	IMPPAT	phytochemical
lignoceric acid	11197	CCCCCCCCCCCCCCCCCCCCCCCC(=O)O	fatty acid	mozaniel	phytochemical
linoleic acid	5280450	CCCCC/C=C\C/C=C\CCCCCCCC(=O)O	fatty acid	mozaniel	phytochemical
linolenic acid	5280934	CC/C=CC/C=CC/C=CCCCCCCCC(=O)O	fatty acid	IMPPAT	phytochemical
l-isoleucine	6306	CC[C@@H]([C@@H](C(=O)O)N)C	amino acid	IMPPAT	phytochemical
L-leucine	6106	N[C@H](C(=O)O)CC(C)C	amino acid	IMPPAT	phytochemical
L-methionine	6137	CSCC[C@@H](C(=O)O)N	amino acid	IMPPAT	phytochemical
Lophenol	160482	CC(CCC[C@H]([C@H]1CC[C@@H]2[C@]1(C)CC[C@H]1C2=CC[C@@H]2[C@]1(C)CC[C@@H]([C@H]2C)O)C)C	alcohol	IMPPAT	phytochemical
L-proline	145742	C1C[C@H](NC1)C(=O)O	amino acid	IMPPAT	phytochemical
L-serine	5951	OC[C@@H](C(=O)O)N	amino acid	IMPPAT	phytochemical
L-threonine	6288	C[C@H]([C@@H](C(=O)O)N)O	amino acid	IMPPAT	phytochemical
luteolin	5280445	Oc1cc(O)c2c(c1)oc(cc2=O)c1ccc(c(c1)O)O	flavonoid	IMPPAT	phytochemical
LYCOPENE	446925	C/C(=CC=CC=C(C=CC=C(C=CC=C(CCC=C(C)C)/C)/C)/C)/C=C/C=C(/C=C/C=C(/CCC=C(C)C)C)C	carotenoid	IMPPAT	phytochemical
Momordicine I	14807332	O=C[C@]12CC[C@]3([C@@]([C@@H]2[C@H](C=C2[C@H]1CC[C@@H](C2(C)C)O)O)(C)CC[C@@H]3[C@@H](CC(C=C(C)C)O)C)C	triterpenoid	IMPPAT	phytochemical
momordicine II	101019708	OC[C@H]1O[C@@H](OC(C[C@H]([C@H]2CC[C@@]3([C@]2(C)CC[C@@]2([C@H]3[C@@H](O)C=C3[C@H]2CC[C@@H](C3(C)C)O)C=O)C)C)C=C(C)C)[C@@H]([C@H]([C@@H]1O)O)O	triterpenoid	IMPPAT	phytochemical
Momordicoside A	71717038	OC[C@H]1O[C@@H](OC[C@H]2O[C@@H](O[C@H]3CC[C@@H]4C(=CC[C@@H]5[C@@]4(C)CC[C@]4([C@@]5(C)CC[C@@H]4[C@@H]([C@@H]([C@H]([C@H](C(O)(C)C)O)O)O)C)C)C3(C)C)[C@@H]([C@H]([C@@H]2O)O)O)[C@@H]([C@H]([C@@H]1O)O)O	triterpene glycoside	IMPPAT	phytochemical
Momordicoside B	131751677	OCC1O[C@@H](OCC2O[C@@H](O[C@H]3CC[C@H]4C(=CC[C@@H]5[C@@]4(C)CC[C@]4([C@]5(C)CC[C@@H]4[C@H](C([C@@H]([C@H](C(O)(C)C)O)O)O)C)C)C3(C)C)C(C([C@@H]2O[C@@H]2OC[C@H](C(C2O)O)O)O)O)C(C([C@@H]1O)O)O	triterpene glycoside	IMPPAT	phytochemical
Momordicoside C	71717037	OC[C@H]1O[C@@H](OC[C@H]2O[C@@H](O[C@H]3CC[C@@H]4C(=CC[C@@H]5[C@@]4(C)CC[C@]4([C@@]5(C)CC[C@@H]4[C@@H](CC(C(C(O)(C)C)O)O)C)C)C3(C)C)[C@@H]([C@H]([C@@H]2O)O)O)[C@@H]([C@H]([C@@H]1O)O)O	triterpene glycoside	IMPPAT	phytochemical
momordicoside D	131751649	OCC1OC(OCC2OC(OC3CCC4C(=CCC5C4(C)CCC4(C5(C)CCC4C(C(C(C=C(C)C)O)O)C)C)C3(C)C)C(C(C2O)O)O)C(C(C1O)O)O	triterpene glycoside	IMPPAT	phytochemical
momordicoside F1	44445566	OC[C@H]1O[C@@H](O[C@H]2CC[C@@H]3[C@@]4(C2(C)C)C=C[C@@H]2[C@@]3(CO4)CC[C@]3([C@@]2(C)CC[C@@H]3[C@@H](C/C=C/C(OC)(C)C)C)C)[C@@H]([C@H]([C@@H]1O)O)O	triterpene glycoside	IMPPAT	phytochemical
momordicoside F2	44445567	OC[C@H]1O[C@@H](O[C@H]2CC[C@@H]3[C@@]4(C2(C)C)C=C[C@@H]2[C@@]3(CO4)CC[C@]3([C@@]2(C)CC[C@@H]3[C@@H](C/C=C/C(O)(C)C)C)C)[C@@H]([C@@H]([C@@H]1O)O)O	triterpene glycoside	IMPPAT	phytochemical
Momordicoside G	91895422	OCC1OC(O[C@@H]2CCC3[C@@]4(C2(C)C)C=CC2[C@@]3(CO4)CCC3(C2(C)CC[C@@H]3[C@@H](C/C=C/C(OC)(C)C)C)C)[C@@H]([C@@H](C1O)O)O	triterpene glycoside	IMPPAT	phytochemical
Momordicoside I	71717036	OC[C@H]1O[C@@H](O[C@H]2CC[C@@H]3[C@@]4(C2(C)C)C=C[C@@H]2[C@@]3(CO4)CC[C@]3([C@@]2(C)CC[C@@H]3[C@@H](C/C=C/C(O)(C)C)C)C)[C@@H]([C@H]([C@@H]1O)O)O	triterpene glycoside	IMPPAT	phytochemical
Momordicoside K	57330180	OC[C@H]1O[C@@H](O[C@H]2C=C3[C@H]([C@]4([C@@H]2[C@]2(C)CC[C@@H]([C@@]2(C)CC4)[C@@H](C/C=C/C(OC)(C)C)C)C=O)CC[C@@H](C3(C)C)O)[C@@H]([C@H]([C@@H]1O)O)O	triterpene glycoside	IMPPAT	phytochemical
Momordicoside L	101743788	OC[C@H]1O[C@@H](O[C@H]2C=C3[C@H]([C@]4([C@@H]2[C@]2(C)CC[C@@H]([C@@]2(C)CC4)[C@@H](C/C=C/C(O)(C)C)C)C=O)CC[C@@H](C3(C)C)O)[C@@H]([C@H]([C@@H]1O)O)O	triterpene glycoside	IMPPAT	phytochemical
myricetin	5281672	C1=C(C=C(C(=C1O)O)O)C2=C(C(=O)C3=C(C=C(C=C3O2)O)O)O	flavonoid	mozaniel	phytochemical
myristic acid	11005	CCCCCCCCCCCCCC(=O)O	fatty acid	mozaniel	phytochemical
Myrtenol	10582	OCC1=CCC2CC1C2(C)C	terpene	IMPPAT	phytochemical
naringin	442428	C[C@H]1[C@@H]([C@H]([C@H]([C@@H](O1)O[C@@H]2[C@H]([C@@H]([C@H](O[C@H]2OC3=CC(=C4C(=O)C[C@H](OC4=C3)C5=CC=C(C=C5)O)O)CO)O)O)O)O)O	flavonoid glycoside	mozaniel	phytochemical
nonadecanoic acid	12591	CCCCCCCCCCCCCCCCCCC(=O)O	fatty acid	mozaniel	phytochemical
o-coumaric acid	637540	C1=CC=C(C(=C1)/C=C/C(=O)O)O	phenolic	jia	phytochemical
oleic acid	445639	CCCCCCCC/C=C\CCCCCCCC(=O)O	fatty acid	mozaniel	phytochemical
palmitic acid	985	CCCCCCCCCCCCCCCC(=O)O	fatty acid	mozaniel	phytochemical
palmitoleic acid	445638	CCCCCC/C=C\CCCCCCCC(=O)O	fatty acid	mozaniel	phytochemical
p-coumaric acid	637542	C1=CC(=CC=C1/C=C/C(=O)O)O	phenolic	raina	phytochemical
pentadecylic acid	13849	CCCCCCCCCCCCCCC(=O)O	fatty acid	mozaniel	phytochemical
Phytosterols	12303662	CC[C@H](C(C)C)CC[C@H]([C@H]1CCC2[C@]1(C)CC[C@H]1[C@H]2CC=C2[C@]1(C)CC[C@@H](C2)O)C	sterol	IMPPAT	phytochemical
protocatechuic acid	72	C1=CC(=C(C=C1C(=O)O)O)O	phenolic	jia	phytochemical
quercetin	5280343	C1=CC(=C(C=C1C2=C(C(=O)C3=C(C=C(C=C3O2)O)O)O)O)O	flavonoid	mozaniel	phytochemical
quercitrin	5280459	C[C@H]1[C@@H]([C@H]([C@H]([C@@H](O1)OC2=C(OC3=CC(=CC(=C3C2=O)O)O)C4=CC(=C(C=C4)O)O)O)O)O	flavonoid glycoside	mozaniel	phytochemical
quinic acid	6508	C1[C@H](C([C@@H](CC1(C(=O)O)O)O)O)O	phenolic	jia	phytochemical
rutin	5280805	C[C@H]1[C@@H]([C@H]([C@H]([C@@H](O1)OC[C@@H]2[C@H]([C@@H]([C@H]([C@@H](O2)OC3=C(OC4=CC(=CC(=C4C3=O)O)O)C5=CC(=C(C=C5)O)O)O)O)O)O)O)O	flavonoid glycoside	mozaniel	phytochemical
sinapinic acid	637775	COC1=CC(=CC(=C1O)OC)/C=C/C(=O)O	phenolic	jia	phytochemical
stearic acid	5281	CCCCCCCCCCCCCCCCCC(=O)O	fatty acid	mozaniel	phytochemical
Stigmasta-7,22,25-trien-3beta-ol	101699624	CC[C@@H](C(=C)C)/C=C/[C@H]([C@H]1CC[C@@H]2[C@]1(C)CC[C@H]1C2=CCC2[C@]1(C)CC[C@@H](C2)O)C	sterol	IMPPAT	phytochemical
stigmasterol	5280794	CC[C@H](/C=C/[C@@H](C)[C@H]1CC[C@@H]2[C@@]1(CC[C@H]3[C@H]2CC=C4[C@@]3(CC[C@@H](C4)O)C)C)C(C)C	sterol	mozaniel	phytochemical
syringic acid	10742	COC1=CC(=CC(=C1O)OC)C(=O)O	phenolic	jia	phytochemical
tannic acid	16129778	C1=C(C=C(C(=C1O)O)O)C(=O)OC2=CC(=CC(=C2O)O)C(=O)OC[C@@H]3[C@H]([C@@H]([C@H]([C@@H](O3)OC(=O)C4=CC(=C(C(=C4)OC(=O)C5=CC(=C(C(=C5)O)O)O)O)O)OC(=O)C6=CC(=C(C(=C6)OC(=O)C7=CC(=C(C(=C7)O)O)O)O)O)OC(=O)C8=CC(=C(C(=C8)OC(=O)C9=CC(=C(C(=C9)O)O)O)O)O)OC(=O)C1=CC(=C(C(=C1)OC(=O)C1=CC(=C(C(=C1)O)O)O)O)O	phenolic	mozaniel	phytochemical
t-cinnamic acid	444539	C1=CC=C(C=C1)/C=C/C(=O)O	phenolic	jia	phytochemical
tridecanoic acid	12530	CCCCCCCCCCCCC(=O)O	fatty acid	mozaniel	phytochemical
vanillic acid	8468	COC1=C(C=CC(=C1)C(=O)O)O	phenolic	jia	phytochemical
Momordicoside I F2 aglycone		C[C@@H]([C@H]1CC[C@@]2([C@]1(C)CC[C@@]13[C@H]2C=C[C@]2([C@H]3CC[C@@H](C2(C)C)O)OC1)C)C/C=C/C(O)(C)C	triterpenoid aglycone		phytochemical
3-Pgsgd aglycone		C=C(C)[C@@H](CC)CC[C@@H](C)[C@H]1CCC2C3CC=C4CC(O)CC[C@]4(C)C3CC[C@]12C	other aglycone		phytochemical
charantagenin D aglycone		CO[C@@H](C[C@H]([C@H]1CC[C@@]2([C@]1(C)CC[C@]1([C@H]2[C@@H](O)C=C2[C@@H]1CCC(C2C)O)C=O)C)C)C=C(C)C	triterpenoid aglycone		phytochemical
goyaglycoside b aglycone		CO[C@@H]1O[C@@]23[C@H]([C@]41CC[C@]1([C@@]([C@@H]4C=C2)(C)CC[C@@H]1[C@@H](C/C=C/C(O)(C)C)C)C)CC[C@@H](C3(C)C)O	triterpenoid aglycone		phytochemical
Momordicoside K aglycone		COC(/C=C/C[C@H]([C@H]1CC[C@@]2([C@]1(C)CC[C@@]1([C@H]2[C@@H](O)C=C2[C@H]1CC[C@@H](C2(C)C)O)C=O)C)C)(C)C	triterpenoid aglycone		phytochemical
momordicoside F1 aglycone		COC(/C=C/C[C@H]([C@H]1CC[C@@]2([C@]1(C)CC[C@@]13[C@H]2C=C[C@]2([C@H]3CC[C@@H](C2(C)C)O)OC1)C)C)(C)C	triterpenoid aglycone		phytochemical
Momordicoside G aglycone		COC(/C=C/C[C@H]([C@H]1CCC2(C1(C)CC[C@@]13C2C=C[C@]2(C3CC[C@H](C2(C)C)O)OC1)C)C)(C)C	triterpenoid aglycone		phytochemical
goyaglycoside d aglycone		COC1O[C@@]23[C@H]([C@]41CC[C@]1([C@@]([C@@H]4C=C2)(C)CC[C@@H]1[C@@H](C/C=C/C(O)(C)C)C)C)CC[C@@H](C3(C)C)O	triterpenoid aglycone		phytochemical
goyaglycoside c aglycone		COC1O[C@@]23[C@H]([C@]41CC[C@]1([C@@]([C@@H]4C=C2)(C)CC[C@@H]1[C@@H](C/C=C/C(OC)(C)C)C)C)CC[C@@H](C3(C)C)O	triterpenoid aglycone		phytochemical
goyaglycoside a aglycone		COC1OC23C(C41CCC1(C(C4C=C2)(C)CCC1C(C/C=C/C(O)(C)C)C)C)CCC(C3(C)C)O	triterpenoid aglycone		phytochemical
goyasaponin I II aglycone		O=C(O)[C@]12CC[C@]3(C)C(=CC[C@H]4[C@@]3(C)CC[C@@H]3[C@]4(C)CC[C@H](O)[C@@]3(C)C=O)[C@@H]2CC(C)(C)CC1	triterpenoid aglycone		phytochemical
Momordicoside L aglycone		O=C[C@]12CC[C@]3([C@@]([C@@H]2[C@H](C=C2[C@H]1CC[C@@H](C2(C)C)O)O)(C)CC[C@@H]3[C@@H](C/C=C/C(O)(C)C)C)C	triterpenoid aglycone		phytochemical
charantagenin E aglycone		C\C(C)=C/[C@@H](OC)C[C@@H](C)[C@H]1CC[C@@]2(C)[C@@H]3C=C[C@]45O[C@@H](OC)[C@]3(CC[C@]12C)[C@@H]4CC[C@H](O)C5(C)C	triterpenoid aglycone		phytochemical
charantin aglycone		CC(C)[C@H](CC)CC[C@@H](C)[C@H]1CC[C@H]2[C@@H]3CC=C4C[C@@H](O)CC[C@]4(C)[C@H]3CC[C@]12C	triterpenoid aglycone		phytochemical
karaviloside II aglycone		CC(C)(OC)/C=C/C[C@@H](C)[C@H]1CC[C@@]2(C)[C@@H]3[C@H](C=C4[C@@H](CC[C@H](O)C4(C)C)[C@]3(C)CC[C@]12C)OC	triterpenoid aglycone		phytochemical
karaviloside III aglycone		CC(C)(O)/C=C/CC[C@H]1CC[C@@]2(C)[C@@H]3[C@H](C=C4[C@@H](CC[C@H](O)C4(C)C)[C@]3(C)CC[C@]12C)OC	triterpenoid aglycone		phytochemical
kuguaglycoside G aglycone		C\C(C)=C/C(O)C[C@@H](C)[C@H]1CC[C@@]2(C)[C@@H]3[C@@H](O)C=C4[C@@H](CC[C@H](O)C4(C)C)[C@]3(C)CC[C@]12C	triterpenoid aglycone		phytochemical
Momordicoside A aglycone		CC(C)(O)[C@H](O)[C@H](O)[C@@H](O)[C@@H](C)[C@H]1CC[C@@]2(C)[C@@H]3CC=C4[C@@H](CC[C@H](O)C4(C)C)[C@]3(C)CC[C@]12C	triterpenoid aglycone		phytochemical
Momordicoside B aglycone		CC(C)(O)[C@H](O)[C@@H](O)C(O)[C@H](C)[C@H]1CC[C@]2(C)[C@@H]3CC=C4[C@H](CC[C@H](O)C4(C)C)[C@]3(C)CC[C@]12C	triterpenoid aglycone		phytochemical
Momordicoside C aglycone		CC(C)(O)C(O)C(O)C[C@@H](C)[C@H]1CC[C@@]2(C)[C@@H]3CC=C4[C@@H](CC[C@H](O)C4(C)C)[C@]3(C)CC[C@]12C	triterpenoid aglycone		phytochemical
momordicoside D aglycone		C\C(C)=C/C(O)C(O)C(C)C1CCC2(C)C3CC=C4C(CCC(O)C4(C)C)C3(C)CCC12C	triterpenoid aglycone		phytochemical
naringin aglycone		Oc1ccc(cc1)[C@@H]1CC(=O)c2c(cc(O)cc2O)O1	flavonoid aglycone		phytochemical
cis-Zeatin riboside aglycone		C\C(CO)=C\CNc1ncnc2[NH]cnc21	other aglycone		phytochemical
(-)-epicatechin	72276	C1[C@H]([C@H](OC2=CC(=CC(=C21)O)O)C3=CC(=C(C=C3)O)O)O	flavonoid	jia	phytochemical
(+)-catechin	9064	C1[C@@H]([C@H](OC2=CC(=CC(=C21)O)O)C3=CC(=C(C=C3)O)O)O	flavonoid	raina	phytochemical
Vemurafenib	42611257	CCCS(=O)(=O)NC1=C(C(=C(C=C1)F)C(=O)C2=CNC3=C2C=C(C=N3)C4=CC=C(C=C4)Cl)F	positive control drug		drug
Sorafenib	216239	CNC(=O)C1=NC=CC(=C1)OC2=CC=C(C=C2)NC(=O)NC3=CC(=C(C=C3)Cl)C(F)(F)F	positive control drug		drug
Alprazolam	2118	CC1=NN=C2N1C3=C(C=C(C=C3)Cl)C(=NC2)C4=CC=CC=C4	negative control drug		drug
Tolnaftate	5510	CC1=CC(=CC=C1)N(C)C(=S)OC2=CC3=CC=CC=C3C=C2	negative control drug		drug
Tigecycline	54686904	CC(C)(C)NCC(=O)NC1=CC(=C2C[C@H]3C[C@H]4[C@@H](C(=O)C(=C([C@]4(C(=O)C3=C(C2=C1O)O)O)O)C(=O)N)N(C)C)N(C)C	negative control drug		drug

## Sheet: Table S2. Complete PCPIs
Ligand type	Ligand name	Protein target	Protein name	Uniprot ID	ChEMBL ID	Target Class	Probability (nonzero)	Known actives (3D/2D)
Phytochemical	(+)-Tirucallol	Androgen Receptor	AR	P10275	CHEMBL1871	Nuclear receptor	0.336042	22 / 106
Phytochemical	(+)-Tirucallol	HMG-CoA reductase	HMGCR	P04035	CHEMBL402	Oxidoreductase	0.328034	8 / 22
Phytochemical	(+)-Tirucallol	Cytochrome P450 51 (by homology)	CYP51A1	Q16850	CHEMBL3849	Cytochrome P450	0.328034	2 / 2
Phytochemical	(+)-Tirucallol	Muscarinic acetylcholine receptor M2	CHRM2	P08172	CHEMBL211	Family A G protein-coupled receptor	0.287795	0 / 2
Phytochemical	(+)-Tirucallol	Cytochrome P450 2C19	CYP2C19	P33261	CHEMBL3622	Cytochrome P450	0.287795	0 / 3
Phytochemical	(+)-Tirucallol	LXR-alpha	NR1H3	Q13133	CHEMBL2808	Nuclear receptor	0.287795	10 / 20
Phytochemical	(+)-Tirucallol	Norepinephrine transporter	SLC6A2	P23975	CHEMBL222	Electrochemical transporter	0.207349	1 / 2
Phytochemical	(+)-Tirucallol	Cytochrome P450 17A1	CYP17A1	P05093	CHEMBL3522	Cytochrome P450	0.191272	10 / 51
Phytochemical	(+)-Tirucallol	Estrogen receptor alpha	ESR1	P03372	CHEMBL206	Nuclear receptor	0.175187	9 / 40
Phytochemical	(+)-Tirucallol	Serotonin transporter	SLC6A4	P31645	CHEMBL228	Electrochemical transporter	0.175187	5 / 5
Phytochemical	(+)-Tirucallol	Sterol regulatory element-binding protein 2	SREBF2	Q12772	CHEMBL1795166	Unclassified protein	0.167149	0 / 1
Phytochemical	(+)-Tirucallol	Protein-tyrosine phosphatase 1B	PTPN1	P18031	CHEMBL335	Phosphatase	0.167149	13 / 52
Phytochemical	(+)-Tirucallol	Niemann-Pick C1-like protein 1	NPC1L1	Q9UHC9	CHEMBL2027	Other membrane protein	0.151058	5 / 13
Phytochemical	(+)-Tirucallol	Nuclear receptor ROR-gamma	RORC	P51449	CHEMBL1741186	Nuclear receptor	0.151058	7 / 9
Phytochemical	(+)-Tirucallol	Cytochrome P450 19A1	CYP19A1	P11511	CHEMBL1978	Cytochrome P450	0.151058	2 / 190
Phytochemical	(+)-Tirucallol	Acetylcholinesterase	ACHE	P22303	CHEMBL220	Hydrolase	0.143015	4 / 1
Phytochemical	(+)-Tirucallol	Butyrylcholinesterase	BCHE	P06276	CHEMBL1914	Hydrolase	0.134972	5 / 2
Phytochemical	(+)-Tirucallol	Estrogen receptor beta	ESR2	Q92731	CHEMBL242	Nuclear receptor	0.134972	7 / 48
Phytochemical	(+)-Tirucallol	Nuclear receptor subfamily 1 group I member 3 (by homology)	NR1I3	Q14994	CHEMBL5503	Nuclear receptor	0.134972	0 / 3
Phytochemical	(+)-Tirucallol	Testis-specific androgen-binding protein	SHBG	P04278	CHEMBL3305	Secreted protein	0.134972	1 / 48
Phytochemical	(+)-Tirucallol	Carboxylesterase 2	CES2	O00748	CHEMBL3180	Enzyme	0.126929	3 / 11
Phytochemical	(+)-Tirucallol	Squalene monooxygenase	SQLE	Q14534	CHEMBL3592	Enzyme	0.118883	0 / 4
Phytochemical	(+)-Tirucallol	Corticosteroid binding globulin	SERPINA6	P08185	CHEMBL2421	Secreted protein	0.118883	0 / 19
Phytochemical	(+)-Tirucallol	Nuclear receptor ROR-alpha	RORA	P35398	CHEMBL5868	Nuclear receptor	0.118883	2 / 3
Phytochemical	(+)-Tirucallol	Protein-tyrosine phosphatase 1C	PTPN6	P29350	CHEMBL3166	Phosphatase	0.118883	0 / 1
Phytochemical	(+)-Tirucallol	Anti-estrogen binding site (AEBS) (by homology)	DHCR7	Q9UBM7	CHEMBL2169735	Enzyme	0.118883	2 / 6
Phytochemical	(+)-Tirucallol	T-cell protein-tyrosine phosphatase	PTPN2	P17706	CHEMBL3807	Phosphatase	0.118883	2 / 17
Phytochemical	(+)-Tirucallol	Prolyl endopeptidase	PREP	P48147	CHEMBL3202	Protease	0.118883	0 / 1
Phytochemical	(+)-Tirucallol	DNA polymerase beta (by homology)	POLB	P06746	CHEMBL2392	Enzyme	0.118883	0 / 6
Phytochemical	(+)-Tirucallol	Protein farnesyltransferase	FNTA FNTB	P49354 P49356	CHEMBL2094108	Enzyme	0.118883	0 / 5
Phytochemical	(+)-Tirucallol	LXR-beta	NR1H2	P55055	CHEMBL4093	Nuclear receptor	0.118883	1 / 1
Phytochemical	(+)-Tirucallol	Fatty acid binding protein adipocyte	FABP4	P15090	CHEMBL2083	Fatty acid binding protein family	0.118883	0 / 3
Phytochemical	(+)-Tirucallol	Peroxisome proliferator-activated receptor gamma	PPARG	P37231	CHEMBL235	Nuclear receptor	0.118883	0 / 12
Phytochemical	(+)-Tirucallol	Peroxisome proliferator-activated receptor alpha	PPARA	Q07869	CHEMBL239	Nuclear receptor	0.118883	0 / 11
Phytochemical	(+)-Tirucallol	Fatty acid binding protein muscle	FABP3	P05413	CHEMBL3344	Fatty acid binding protein family	0.118883	0 / 4
Phytochemical	(+)-Tirucallol	Fatty acid binding protein epidermal	FABP5	Q01469	CHEMBL3674	Fatty acid binding protein family	0.118883	0 / 1
Phytochemical	(+)-Tirucallol	Peroxisome proliferator-activated receptor delta	PPARD	Q03181	CHEMBL3979	Nuclear receptor	0.118883	0 / 8
Phytochemical	(+)-Tirucallol	Fatty acid-binding protein, liver	FABP1	P07148	CHEMBL5421	Fatty acid binding protein family	0.118883	0 / 3
Phytochemical	(+)-Tirucallol	11-beta-hydroxysteroid dehydrogenase 1	HSD11B1	P28845	CHEMBL4235	Enzyme	0.118883	39 / 31
Phytochemical	(+)-Tirucallol	Glucose-6-phosphate 1-dehydrogenase	G6PD	P11413	CHEMBL5347	Enzyme	0.118883	1 / 2
Phytochemical	(+)-Tirucallol	Prostaglandin E synthase	PTGES	O14684	CHEMBL5658	Enzyme	0.118883	2 / 11
Phytochemical	(+)-Tirucallol	Vitamin D receptor	VDR	P11473	CHEMBL1977	Nuclear receptor	0.118883	9 / 45
Phytochemical	(+)-Tirucallol	Progesterone receptor	PGR	P06401	CHEMBL208	Nuclear receptor	0.118883	0 / 28
Phytochemical	(+)-Tirucallol	Adenosine A3 receptor	ADORA3	P0DMS8	CHEMBL256	Family A G protein-coupled receptor	0.118883	0 / 1
Phytochemical	(+)-Tirucallol	MAP kinase ERK1	MAPK3	P27361	CHEMBL3385	Kinase	0.118883	0 / 1
Phytochemical	(+)-Tirucallol	Protein-tyrosine phosphatase 2C	PTPN11	Q06124	CHEMBL3864	Phosphatase	0.118883	0 / 1
Phytochemical	(+)-Tirucallol	Aldo-keto reductase family 1 member B10	AKR1B10	O60218	CHEMBL5983	Enzyme	0.118883	0 / 6
Phytochemical	(+)-Tirucallol	Glycine receptor subunit alpha-1	GLRA1	P23415	CHEMBL5845	Ligand-gated ion channel	0.118883	1 / 1
Phytochemical	(+)-Tirucallol	Phosphodiesterase 4D	PDE4D	Q08499	CHEMBL288	Phosphodiesterase	0.118883	0 / 1
Phytochemical	(+)-Tirucallol	Receptor-type tyrosine-protein phosphatase F (LAR)	PTPRF	P10586	CHEMBL3521	Membrane receptor	0.118883	0 / 1
Phytochemical	(+)-Tirucallol	UDP-glucuronosyltransferase 2B7	UGT2B7	P16662	CHEMBL4370	Enzyme	0.118883	0 / 22
Phytochemical	(+)-Tirucallol	Phospholipase A2 group 1B	PLA2G1B	P04054	CHEMBL4426	Enzyme	0.118883	0 / 1
Phytochemical	(+)-Tirucallol	Low molecular weight phosphotyrosine protein phosphatase	ACP1	P24666	CHEMBL4903	Phosphatase	0.118883	0 / 1
Phytochemical	(+)-Tirucallol	Nitric oxide synthase, inducible (by homology)	NOS2	P35228	CHEMBL4481	Enzyme	0.118883	2 / 18
Phytochemical	(+)-Tirucallol	11-beta-hydroxysteroid dehydrogenase 2	HSD11B2	P80365	CHEMBL3746	Enzyme	0.118883	6 / 13
Phytochemical	(+)-Tirucallol	DNA topoisomerase II alpha	TOP2A	P11388	CHEMBL1806	Isomerase	0.118883	0 / 2
Phytochemical	(+)-Tirucallol	Prostanoid EP1 receptor (by homology)	PTGER1	P34995	CHEMBL1811	Family A G protein-coupled receptor	0.118883	0 / 9
Phytochemical	(+)-Tirucallol	Prostanoid EP2 receptor (by homology)	PTGER2	P43116	CHEMBL1881	Family A G protein-coupled receptor	0.118883	0 / 19
Phytochemical	(3beta,5alpha,24S)-Stigmasta-7,25-dien-3-ol	Androgen Receptor	AR	P10275	CHEMBL1871	Nuclear receptor	0.747495	27 / 106
Phytochemical	(3beta,5alpha,24S)-Stigmasta-7,25-dien-3-ol	Norepinephrine transporter	SLC6A2	P23975	CHEMBL222	Electrochemical transporter	0.3894	3 / 2
Phytochemical	(3beta,5alpha,24S)-Stigmasta-7,25-dien-3-ol	Butyrylcholinesterase	BCHE	P06276	CHEMBL1914	Hydrolase	0.356071	2 / 2
Phytochemical	(3beta,5alpha,24S)-Stigmasta-7,25-dien-3-ol	Cytochrome P450 19A1	CYP19A1	P11511	CHEMBL1978	Cytochrome P450	0.281085	5 / 190
Phytochemical	(3beta,5alpha,24S)-Stigmasta-7,25-dien-3-ol	Niemann-Pick C1-like protein 1	NPC1L1	Q9UHC9	CHEMBL2027	Other membrane protein	0.281085	10 / 13
Phytochemical	(3beta,5alpha,24S)-Stigmasta-7,25-dien-3-ol	LXR-alpha	NR1H3	Q13133	CHEMBL2808	Nuclear receptor	0.281085	19 / 20
Phytochemical	(3beta,5alpha,24S)-Stigmasta-7,25-dien-3-ol	Nuclear receptor ROR-gamma	RORC	P51449	CHEMBL1741186	Nuclear receptor	0.247762	10 / 9
Phytochemical	(3beta,5alpha,24S)-Stigmasta-7,25-dien-3-ol	Protein-tyrosine phosphatase 1B	PTPN1	P18031	CHEMBL335	Phosphatase	0.23112	11 / 52
Phytochemical	(3beta,5alpha,24S)-Stigmasta-7,25-dien-3-ol	HMG-CoA reductase	HMGCR	P04035	CHEMBL402	Oxidoreductase	0.23112	46 / 22
Phytochemical	(3beta,5alpha,24S)-Stigmasta-7,25-dien-3-ol	Cytochrome P450 51 (by homology)	CYP51A1	Q16850	CHEMBL3849	Cytochrome P450	0.23112	3 / 2
Phytochemical	(3beta,5alpha,24S)-Stigmasta-7,25-dien-3-ol	Cytochrome P450 17A1	CYP17A1	P05093	CHEMBL3522	Cytochrome P450	0.206119	32 / 51
Phytochemical	(3beta,5alpha,24S)-Stigmasta-7,25-dien-3-ol	Estrogen receptor alpha	ESR1	P03372	CHEMBL206	Nuclear receptor	0.206119	2 / 40
Phytochemical	(3beta,5alpha,24S)-Stigmasta-7,25-dien-3-ol	Serotonin transporter	SLC6A4	P31645	CHEMBL228	Electrochemical transporter	0.206119	9 / 5
Phytochemical	(3beta,5alpha,24S)-Stigmasta-7,25-dien-3-ol	Muscarinic acetylcholine receptor M2	CHRM2	P08172	CHEMBL211	Family A G protein-coupled receptor	0.18109	1 / 2
Phytochemical	(3beta,5alpha,24S)-Stigmasta-7,25-dien-3-ol	Testis-specific androgen-binding protein	SHBG	P04278	CHEMBL3305	Secreted protein	0.131156	1 / 48
Phytochemical	(3beta,5alpha,24S)-Stigmasta-7,25-dien-3-ol	Acetylcholinesterase	ACHE	P22303	CHEMBL220	Hydrolase	0.131156	3 / 1
Phytochemical	(3beta,5alpha,24S)-Stigmasta-7,25-dien-3-ol	Nuclear receptor subfamily 1 group I member 3 (by homology)	NR1I3	Q14994	CHEMBL5503	Nuclear receptor	0.122827	0 / 3
Phytochemical	(3beta,5alpha,24S)-Stigmasta-7,25-dien-3-ol	Cytochrome P450 2C19	CYP2C19	P33261	CHEMBL3622	Cytochrome P450	0.122827	1 / 3
Phytochemical	(3beta,5alpha,24S)-Stigmasta-7,25-dien-3-ol	Estrogen receptor beta	ESR2	Q92731	CHEMBL242	Nuclear receptor	0.122827	2 / 48
Phytochemical	(3beta,5alpha,24S)-Stigmasta-7,25-dien-3-ol	Sterol regulatory element-binding protein 2	SREBF2	Q12772	CHEMBL1795166	Unclassified protein	0.114495	1 / 1
Phytochemical	(3beta,5alpha,24S)-Stigmasta-7,25-dien-3-ol	Carboxylesterase 2	CES2	O00748	CHEMBL3180	Enzyme	0.106166	5 / 11
Phytochemical	(3beta,5alpha,24S)-Stigmasta-7,25-dien-3-ol	Prostaglandin E synthase	PTGES	O14684	CHEMBL5658	Enzyme	0.106166	0 / 11
Phytochemical	(3beta,5alpha,24S)-Stigmasta-7,25-dien-3-ol	Squalene monooxygenase	SQLE	Q14534	CHEMBL3592	Enzyme	0.106166	0 / 4
Phytochemical	(3beta,5alpha,24S)-Stigmasta-7,25-dien-3-ol	Corticosteroid binding globulin	SERPINA6	P08185	CHEMBL2421	Secreted protein	0.106166	0 / 19
Phytochemical	(3beta,5alpha,24S)-Stigmasta-7,25-dien-3-ol	Nuclear receptor ROR-alpha	RORA	P35398	CHEMBL5868	Nuclear receptor	0.106166	3 / 3
Phytochemical	(3beta,5alpha,24S)-Stigmasta-7,25-dien-3-ol	Dual specificity phosphatase Cdc25A	CDC25A	P30304	CHEMBL3775	Phosphatase	0.106166	6 / 11
Phytochemical	(3beta,5alpha,24S)-Stigmasta-7,25-dien-3-ol	Anti-estrogen binding site (AEBS) (by homology)	DHCR7	Q9UBM7	CHEMBL2169735	Enzyme	0.106166	3 / 6
Phytochemical	(3beta,5alpha,24S)-Stigmasta-7,25-dien-3-ol	Protein-tyrosine phosphatase 1C	PTPN6	P29350	CHEMBL3166	Phosphatase	0.106166	0 / 1
Phytochemical	(3beta,5alpha,24S)-Stigmasta-7,25-dien-3-ol	11-beta-hydroxysteroid dehydrogenase 1	HSD11B1	P28845	CHEMBL4235	Enzyme	0.106166	55 / 31
Phytochemical	(3beta,5alpha,24S)-Stigmasta-7,25-dien-3-ol	Vitamin D receptor	VDR	P11473	CHEMBL1977	Nuclear receptor	0.106166	10 / 45
Phytochemical	(3beta,5alpha,24S)-Stigmasta-7,25-dien-3-ol	Nitric oxide synthase, inducible (by homology)	NOS2	P35228	CHEMBL4481	Enzyme	0.106166	1 / 18
Phytochemical	(3beta,5alpha,24S)-Stigmasta-7,25-dien-3-ol	Glycine receptor subunit alpha-1	GLRA1	P23415	CHEMBL5845	Ligand-gated ion channel	0.106166	1 / 1
Phytochemical	(3beta,5alpha,24S)-Stigmasta-7,25-dien-3-ol	11-beta-hydroxysteroid dehydrogenase 2	HSD11B2	P80365	CHEMBL3746	Enzyme	0.106166	6 / 13
Phytochemical	(3beta,5alpha,24S)-Stigmasta-7,25-dien-3-ol	LXR-beta	NR1H2	P55055	CHEMBL4093	Nuclear receptor	0.106166	4 / 1
Phytochemical	(3beta,5alpha,24S)-Stigmasta-7,25-dien-3-ol	Beta-secretase 1	BACE1	P56817	CHEMBL4822	Protease	0.106166	16 / 2
Phytochemical	(3beta,5alpha,24S)-Stigmasta-7,25-dien-3-ol	Prolyl endopeptidase	PREP	P48147	CHEMBL3202	Protease	0.106166	0 / 1
Phytochemical	(3beta,5alpha,24S)-Stigmasta-7,25-dien-3-ol	DNA polymerase beta (by homology)	POLB	P06746	CHEMBL2392	Enzyme	0.106166	0 / 6
Phytochemical	(3beta,5alpha,24S)-Stigmasta-7,25-dien-3-ol	Glucose-6-phosphate 1-dehydrogenase	G6PD	P11413	CHEMBL5347	Enzyme	0.106166	1 / 2
Phytochemical	(3beta,5alpha,24S)-Stigmasta-7,25-dien-3-ol	Potassium-transporting ATPase alpha chain 2	ATP12A	P54707	CHEMBL2933	Primary active transporter	0.106166	0 / 2
Phytochemical	(3beta,5alpha,24S)-Stigmasta-7,25-dien-3-ol	Dual specificity phosphatase Cdc25B	CDC25B	P30305	CHEMBL4804	Phosphatase	0.106166	6 / 7
Phytochemical	(3beta,5alpha,24S)-Stigmasta-7,25-dien-3-ol	Fatty acid binding protein adipocyte	FABP4	P15090	CHEMBL2083	Fatty acid binding protein family	0.106166	0 / 3
Phytochemical	(3beta,5alpha,24S)-Stigmasta-7,25-dien-3-ol	Fatty acid binding protein muscle	FABP3	P05413	CHEMBL3344	Fatty acid binding protein family	0.106166	0 / 4
Phytochemical	(3beta,5alpha,24S)-Stigmasta-7,25-dien-3-ol	Fatty acid binding protein epidermal	FABP5	Q01469	CHEMBL3674	Fatty acid binding protein family	0.106166	0 / 1
Phytochemical	(3beta,5alpha,24S)-Stigmasta-7,25-dien-3-ol	Peroxisome proliferator-activated receptor delta	PPARD	Q03181	CHEMBL3979	Nuclear receptor	0.106166	0 / 8
Phytochemical	(3beta,5alpha,24S)-Stigmasta-7,25-dien-3-ol	Fatty acid-binding protein, liver	FABP1	P07148	CHEMBL5421	Fatty acid binding protein family	0.106166	0 / 3
Phytochemical	(3beta,5alpha,24S)-Stigmasta-7,25-dien-3-ol	T-cell protein-tyrosine phosphatase	PTPN2	P17706	CHEMBL3807	Phosphatase	0.106166	1 / 17
Phytochemical	(3beta,5alpha,24S)-Stigmasta-7,25-dien-3-ol	Adenosine A3 receptor	ADORA3	P0DMS8	CHEMBL256	Family A G protein-coupled receptor	0.106166	0 / 1
Phytochemical	(3beta,5alpha,24S)-Stigmasta-7,25-dien-3-ol	MAP kinase ERK1	MAPK3	P27361	CHEMBL3385	Kinase	0.106166	0 / 1
Phytochemical	(3beta,5alpha,24S)-Stigmasta-7,25-dien-3-ol	Protein-tyrosine phosphatase 2C	PTPN11	Q06124	CHEMBL3864	Phosphatase	0.106166	0 / 1
Phytochemical	(3beta,5alpha,24S)-Stigmasta-7,25-dien-3-ol	Aldo-keto reductase family 1 member B10	AKR1B10	O60218	CHEMBL5983	Enzyme	0.106166	0 / 6
Phytochemical	(3beta,5alpha,24S)-Stigmasta-7,25-dien-3-ol	Phosphodiesterase 4D	PDE4D	Q08499	CHEMBL288	Phosphodiesterase	0.106166	0 / 1
Phytochemical	(3beta,5alpha,24S)-Stigmasta-7,25-dien-3-ol	Receptor-type tyrosine-protein phosphatase F (LAR)	PTPRF	P10586	CHEMBL3521	Membrane receptor	0.106166	0 / 1
Phytochemical	(3beta,5alpha,24S)-Stigmasta-7,25-dien-3-ol	UDP-glucuronosyltransferase 2B7	UGT2B7	P16662	CHEMBL4370	Enzyme	0.106166	0 / 22
Phytochemical	(3beta,5alpha,24S)-Stigmasta-7,25-dien-3-ol	Phospholipase A2 group 1B	PLA2G1B	P04054	CHEMBL4426	Enzyme	0.106166	0 / 1
Phytochemical	(3beta,5alpha,24S)-Stigmasta-7,25-dien-3-ol	Low molecular weight phosphotyrosine protein phosphatase	ACP1	P24666	CHEMBL4903	Phosphatase	0.106166	0 / 1
Phytochemical	(3beta,5alpha,24S)-Stigmasta-7,25-dien-3-ol	Acyl-CoA desaturase	SCD	O00767	CHEMBL5555	Enzyme	0.106166	0 / 1
Phytochemical	(3beta,5alpha,24S)-Stigmasta-7,25-dien-3-ol	Cannabinoid receptor 1	CNR1	P21554	CHEMBL218	Family A G protein-coupled receptor	0.106166	95 / 16
Phytochemical	(3beta,5alpha,24S)-Stigmasta-7,25-dien-3-ol	Glucocorticoid receptor	NR3C1	P04150	CHEMBL2034	Nuclear receptor	0.106166	7 / 25
Phytochemical	(3beta,5alpha,24S)-Stigmasta-7,25-dien-3-ol	Protein kinase C eta	PRKCH	P24723	CHEMBL3616	Kinase	0.106166	5 / 1
Phytochemical	(3beta,5alpha,24S)-Stigmasta-7,25-dien-3-ol	DNA topoisomerase II alpha	TOP2A	P11388	CHEMBL1806	Isomerase	0.106166	0 / 2
Phytochemical	(3R,6E)-nerolidol	Squalene monooxygenase	SQLE	Q14534	CHEMBL3592	Enzyme	0.112451	0 / 5
Phytochemical	(3R,6E)-nerolidol	Indoleamine 2,3-dioxygenase	IDO1	P14902	CHEMBL4685	Enzyme	0.0604246	12 / 0
Phytochemical	(3R,6E)-nerolidol	Progesterone receptor	PGR	P06401	CHEMBL208	Nuclear receptor	0.0604246	170 / 0
Phytochemical	(3R,6E)-nerolidol	Period circadian protein homolog 2	PER2	O15055	CHEMBL3751648	Unclassified protein	0.0604246	39 / 0
Phytochemical	(3R,6E)-nerolidol	Gamma-secretase	PSEN2 PSENEN NCSTN APH1A PSEN1 APH1B	P49810 Q9NZ42 Q92542 Q96BI3 P49768 Q8WW43	CHEMBL2094135	Protease	0.0604246	181 / 0
Phytochemical	(3R,6E)-nerolidol	Estradiol 17-beta-dehydrogenase 2	HSD17B2	P37059	CHEMBL2789	Enzyme	0.0604246	71 / 0
Phytochemical	(3R,6E)-nerolidol	Glucocorticoid receptor	NR3C1	P04150	CHEMBL2034	Nuclear receptor	0.0604246	273 / 0
Phytochemical	(3R,6E)-nerolidol	Metabotropic glutamate receptor 5	GRM5	P41594	CHEMBL3227	Family C G protein-coupled receptor	0.0604246	135 / 0
Phytochemical	(3R,6E)-nerolidol	Ileal bile acid transporter	SLC10A2	Q12908	CHEMBL2778	Electrochemical transporter	0.0604246	79 / 0
Phytochemical	(3R,6E)-nerolidol	Glucagon receptor	GCGR	P47871	CHEMBL1985	Family B G protein-coupled receptor	0.0604246	50 / 0
Phytochemical	(3R,6E)-nerolidol	Phosphodiesterase 2A	PDE2A	O00408	CHEMBL2652	Phosphodiesterase	0.0604246	95 / 0
Phytochemical	(3R,6E)-nerolidol	Phosphodiesterase 10A	PDE10A	Q9Y233	CHEMBL4409	Phosphodiesterase	0.0604246	576 / 0
Phytochemical	(3R,6E)-nerolidol	Beta-secretase 1	BACE1	P56817	CHEMBL4822	Protease	0.0604246	266 / 0
Phytochemical	(3R,6E)-nerolidol	MAP kinase p38 alpha (by homology)	MAPK14	Q16539	CHEMBL260	Kinase	0.0604246	312 / 0
Phytochemical	(3R,6E)-nerolidol	Neuropeptide Y receptor type 5	NPY5R	Q15761	CHEMBL4561	Family A G protein-coupled receptor	0.0604246	94 / 0
Phytochemical	(3R,6E)-nerolidol	Tubulin--tyrosine ligase	TTL	Q8NG68	CHEMBL5549	Enzyme	0.0604246	3 / 0
Phytochemical	(3R,6E)-nerolidol	Aldo-keto-reductase family 1 member C3	AKR1C3	P42330	CHEMBL4681	Enzyme	0.0604246	35 / 0
Phytochemical	(3R,6E)-nerolidol	Metabotropic glutamate receptor 2	GRM2	Q14416	CHEMBL5137	Family C G protein-coupled receptor	0.0604246	10 / 0
Phytochemical	(3R,6E)-nerolidol	LXR-alpha	NR1H3	Q13133	CHEMBL2808	Nuclear receptor	0.0604246	10 / 12
Phytochemical	(3R,6E)-nerolidol	Vasopressin V1a receptor	AVPR1A	P37288	CHEMBL1889	Family A G protein-coupled receptor	0.0604246	42 / 0
Phytochemical	(3R,6E)-nerolidol	Dopamine transporter (by homology)	SLC6A3	Q01959	CHEMBL238	Electrochemical transporter	0.0604246	248 / 0
Phytochemical	(3R,6E)-nerolidol	c-Jun N-terminal kinase 1	MAPK8	P45983	CHEMBL2276	Kinase	0.0604246	91 / 0
Phytochemical	(3R,6E)-nerolidol	Voltage-gated potassium channel subunit Kv1.5	KCNA5	P22460	CHEMBL4306	Voltage-gated ion channel	0.0604246	118 / 0
Phytochemical	(3R,6E)-nerolidol	Voltage-gated potassium channel subunit Kv1.3	KCNA3	P22001	CHEMBL4633	Voltage-gated ion channel	0.0604246	29 / 0
Phytochemical	(3R,6E)-nerolidol	Nociceptin receptor	OPRL1	P41146	CHEMBL2014	Family A G protein-coupled receptor	0.0604246	60 / 0
Phytochemical	(3R,6E)-nerolidol	Lysosomal Pro-X carboxypeptidase	PRCP	P42785	CHEMBL2335	Protease	0.0604246	17 / 0
Phytochemical	(3R,6E)-nerolidol	Vanilloid receptor	TRPV1	Q8NER1	CHEMBL4794	Voltage-gated ion channel	0.0604246	123 / 0
Phytochemical	(3R,6E)-nerolidol	Squalene synthetase	FDFT1	P37268	CHEMBL3338	Enzyme	0.0604246	17 / 0
Phytochemical	(3R,6E)-nerolidol	Sodium channel protein type IX alpha subunit	SCN9A	Q15858	CHEMBL4296	Voltage-gated ion channel	0.0604246	155 / 0
Phytochemical	(3R,6E)-nerolidol	Protein farnesyltransferase	FNTA FNTB	P49354 P49356	CHEMBL2094108	Enzyme	0.0604246	157 / 2
Phytochemical	(3R,6E)-nerolidol	Monoacylglycerol lipase ABHD6	ABHD6	Q9BV23	CHEMBL2189127	Enzyme	0.0604246	10 / 0
Phytochemical	(3R,6E)-nerolidol	Epoxide hydratase	EPHX2	P34913	CHEMBL2409	Protease	0.0604246	127 / 0
Phytochemical	(3R,6E)-nerolidol	HERG	KCNH2	Q12809	CHEMBL240	Voltage-gated ion channel	0.0604246	92 / 0
Phytochemical	(3R,6E)-nerolidol	Tyrosine-protein kinase JAK3	JAK3	P52333	CHEMBL2148	Kinase	0.0604246	132 / 0
Phytochemical	(3R,6E)-nerolidol	Cyclooxygenase-2	PTGS2	P35354	CHEMBL230	Oxidoreductase	0.0604246	138 / 0
Phytochemical	(3R,6E)-nerolidol	Interleukin-6 receptor subunit beta	IL6ST	P40189	CHEMBL3124734	Membrane receptor	0.0604246	6 / 0
Phytochemical	(3R,6E)-nerolidol	Cytochrome P450 2C9	CYP2C9	P11712	CHEMBL3397	Cytochrome P450	0.0604246	11 / 0
Phytochemical	(3R,6E)-nerolidol	Cytochrome P450 3A4	CYP3A4	P08684	CHEMBL340	Cytochrome P450	0.0604246	3 / 0
Phytochemical	(3R,6E)-nerolidol	Tyrosine kinase non-receptor protein 2	TNK2	Q07912	CHEMBL4599	Kinase	0.0604246	15 / 0
Phytochemical	(3R,6E)-nerolidol	Polyadenylate-binding protein 1	PABPC1	P11940	CHEMBL1293286	Unclassified protein	0.0604246	10 / 0
Phytochemical	(3R,6E)-nerolidol	Proteinase-activated receptor 1	F2R	P25116	CHEMBL3974	Family A G protein-coupled receptor	0.0604246	26 / 0
Phytochemical	(3R,6E)-nerolidol	LXR-beta	NR1H2	P55055	CHEMBL4093	Nuclear receptor	0.0604246	8 / 0
Phytochemical	(3R,6E)-nerolidol	Geranylgeranyl transferase type I beta subunit	PGGT1B	P53609	CHEMBL4135	Enzyme	0.0604246	23 / 0
Phytochemical	(3R,6E)-nerolidol	Histamine H3 receptor	HRH3	Q9Y5N1	CHEMBL264	Family A G protein-coupled receptor	0.0604246	16 / 0
Phytochemical	(3R,6E)-nerolidol	Vascular endothelial growth factor receptor 2	KDR	P35968	CHEMBL279	Kinase	0.0604246	326 / 0
Phytochemical	(3R,6E)-nerolidol	Hypoxia-inducible factor 1 alpha	HIF1A	Q16665	CHEMBL4261	Transcription factor	0.0604246	13 / 0
Phytochemical	(3R,6E)-nerolidol	C-C chemokine receptor type 9	CCR9	P51686	CHEMBL5815	Family A G protein-coupled receptor	0.0604246	7 / 0
Phytochemical	(3R,6E)-nerolidol	Oxytocin receptor (by homology)	OXTR	P30559	CHEMBL2049	Family A G protein-coupled receptor	0.0604246	80 / 0
Phytochemical	(3R,6E)-nerolidol	Dual specificity phosphatase Cdc25A	CDC25A	P30304	CHEMBL3775	Phosphatase	0.0604246	17 / 0
Phytochemical	(3R,6E)-nerolidol	Cytochrome P450 11B1	CYP11B1	P15538	CHEMBL1908	Cytochrome P450	0.0604246	28 / 0
Phytochemical	(3R,6E)-nerolidol	C-C chemokine receptor type 1	CCR1	P32246	CHEMBL2413	Family A G protein-coupled receptor	0.0604246	99 / 0
Phytochemical	(3R,6E)-nerolidol	Cytochrome P450 11B2	CYP11B2	P19099	CHEMBL2722	Cytochrome P450	0.0604246	28 / 0
Phytochemical	(3R,6E)-nerolidol	Estradiol 17-beta-dehydrogenase 3	HSD17B3	P37058	CHEMBL4234	Enzyme	0.0604246	19 / 0
Phytochemical	(3R,6E)-nerolidol	Transient receptor potential cation channel subfamily A member 1	TRPA1	O75762	CHEMBL6007	Voltage-gated ion channel	0.0604246	12 / 0
Phytochemical	(3R,6E)-nerolidol	Muscarinic acetylcholine receptor M1	CHRM1	P11229	CHEMBL216	Family A G protein-coupled receptor	0.0604246	109 / 0
Phytochemical	(3R,6E)-nerolidol	Muscarinic acetylcholine receptor M3	CHRM3	P20309	CHEMBL245	Family A G protein-coupled receptor	0.0604246	99 / 0
Phytochemical	(3R,6E)-nerolidol	Bombesin receptor subtype-3	BRS3	P32247	CHEMBL4080	Family A G protein-coupled receptor	0.0604246	24 / 0
Phytochemical	(3R,6E)-nerolidol	Calcium sensing receptor	CASR	P41180	CHEMBL1878	Family C G protein-coupled receptor	0.0604246	24 / 0
Phytochemical	(3R,6E)-nerolidol	Mitogen-activated protein kinase kinase kinase 11	MAP3K11	Q16584	CHEMBL2708	Kinase	0.0604246	7 / 0
Phytochemical	(3R,6E)-nerolidol	p53-binding protein Mdm-2	MDM2	Q00987	CHEMBL5023	Other nuclear protein	0.0604246	268 / 0
Phytochemical	(3R,6E)-nerolidol	Sigma opioid receptor	SIGMAR1	Q99720	CHEMBL287	Membrane receptor	0.0604246	145 / 0
Phytochemical	(3R,6E)-nerolidol	Poly [ADP-ribose] polymerase-1	PARP1	P09874	CHEMBL3105	Enzyme	0.0604246	146 / 0
Phytochemical	(3R,6E)-nerolidol	Hexokinase type IV	GCK	P35557	CHEMBL3820	Enzyme	0.0604246	65 / 0
Phytochemical	(3R,6E)-nerolidol	FK506-binding protein 1A	FKBP1A	P62942	CHEMBL1902	Isomerase	0.0604246	24 / 0
Phytochemical	(3R,6E)-nerolidol	GABA-B receptor	GABBR2 GABBR1	O75899 Q9UBS5	CHEMBL2111463	Family C G protein-coupled receptor	0.0604246	1 / 0
Phytochemical	(3R,6E)-nerolidol	Protein kinase C delta	PRKCD	Q05655	CHEMBL2996	Kinase	0.0604246	49 / 0
Phytochemical	(3R,6E)-nerolidol	Neuropeptide Y receptor type 2	NPY2R	P49146	CHEMBL4018	Family A G protein-coupled receptor	0.0604246	4 / 0
Phytochemical	(3R,6E)-nerolidol	Eukaryotic translation initiation factor 2-alpha kinase 1	EIF2AK1	Q9BQI3	CHEMBL6029	Kinase	0.0604246	14 / 0
Phytochemical	(3R,6E)-nerolidol	Leucine-rich repeat serine/threonine-protein kinase 2	LRRK2	Q5S007	CHEMBL1075104	Kinase	0.0604246	78 / 0
Phytochemical	(3R,6E)-nerolidol	Sulfonylurea receptor 2	ABCC9	O60706	CHEMBL1971	Primary active transporter	0.0604246	27 / 0
Phytochemical	(3R,6E)-nerolidol	Geranylgeranyl transferase type I	PGGT1B FNTA	P53609 P49354	CHEMBL2095164	Enzyme	0.0604246	47 / 0
Phytochemical	(3R,6E)-nerolidol	Hormone sensitive lipase	LIPE	Q05469	CHEMBL3590	Enzyme	0.0604246	17 / 0
Phytochemical	(3R,6E)-nerolidol	Vasopressin V2 receptor (by homology)	AVPR2	P30518	CHEMBL1790	Family A G protein-coupled receptor	0.0604246	27 / 0
Phytochemical	(3R,6E)-nerolidol	P2X purinoceptor 7	P2RX7	Q99572	CHEMBL4805	Ligand-gated ion channel	0.0604246	135 / 0
Phytochemical	(3R,6E)-nerolidol	Epidermal growth factor receptor erbB1	EGFR	P00533	CHEMBL203	Kinase	0.0604246	213 / 0
Phytochemical	(3R,6E)-nerolidol	Serotonin 2a (5-HT2a) receptor	HTR2A	P28223	CHEMBL224	Family A G protein-coupled receptor	0.0604246	103 / 0
Phytochemical	(3R,6E)-nerolidol	Pyruvate kinase isozymes M1/M2	PKM	P14618	CHEMBL1075189	Enzyme	0.0604246	11 / 0
Phytochemical	(3R,6E)-nerolidol	Acyl-protein thioesterase 2	LYPLA2	O95372	CHEMBL1932891	Enzyme	0.0604246	2 / 0
Phytochemical	(3R,6E)-nerolidol	Liver glycogen phosphorylase	PYGL	P06737	CHEMBL2568	Enzyme	0.0604246	52 / 0
Phytochemical	(3R,6E)-nerolidol	Aldose reductase (by homology)	AKR1B1	P15121	CHEMBL1900	Enzyme	0.0604246	14 / 0
Phytochemical	(3R,6E)-nerolidol	Adenosine A1 receptor (by homology)	ADORA1	P30542	CHEMBL226	Family A G protein-coupled receptor	0.0604246	205 / 0
Phytochemical	(3R,6E)-nerolidol	C5a anaphylatoxin chemotactic receptor	C5AR1	P21730	CHEMBL2373	Family A G protein-coupled receptor	0.0604246	46 / 0
Phytochemical	(3R,6E)-nerolidol	Neuronal acetylcholine receptor protein alpha-7 subunit	CHRNA7	P36544	CHEMBL2492	Ligand-gated ion channel	0.0604246	14 / 0
Phytochemical	(3R,6E)-nerolidol	Adenosine A2a receptor (by homology)	ADORA2A	P29274	CHEMBL251	Family A G protein-coupled receptor	0.0604246	221 / 0
Phytochemical	(3R,6E)-nerolidol	Adenosine A3 receptor	ADORA3	P0DMS8	CHEMBL256	Family A G protein-coupled receptor	0.0604246	108 / 0
Phytochemical	(3R,6E)-nerolidol	Mu opioid receptor (by homology)	OPRM1	P35372	CHEMBL233	Family A G protein-coupled receptor	0.0604246	128 / 0
Phytochemical	(3R,6E)-nerolidol	Delta opioid receptor (by homology)	OPRD1	P41143	CHEMBL236	Family A G protein-coupled receptor	0.0604246	72 / 0
Phytochemical	(3R,6E)-nerolidol	Kappa Opioid receptor (by homology)	OPRK1	P41145	CHEMBL237	Family A G protein-coupled receptor	0.0604246	151 / 0
Phytochemical	(3R,6E)-nerolidol	Beta amyloid A4 protein	APP	P05067	CHEMBL2487	Membrane receptor	0.0604246	43 / 0
Phytochemical	(3R,6E)-nerolidol	Hepatocyte growth factor receptor	MET	P08581	CHEMBL3717	Kinase	0.0604246	86 / 0
Phytochemical	(3R,6E)-nerolidol	Glutamine synthetase	GLUL	P15104	CHEMBL4612	Ligase	0.0604246	7 / 0
Phytochemical	(3R,6E)-nerolidol	Isoprenylcysteine carboxyl methyltransferase	ICMT	O60725	CHEMBL4699	Enzyme	0.0604246	60 / 0
Phytochemical	(3R,6E)-nerolidol	Acyl-protein thioesterase 1	LYPLA1	O75608	CHEMBL1681631	Enzyme	0.0604246	1 / 0
Phytochemical	(3R,6E)-nerolidol	Serotonin 6 (5-HT6) receptor	HTR6	P50406	CHEMBL3371	Family A G protein-coupled receptor	0.0604246	28 / 0
Phytochemical	(3R,6E)-nerolidol	Sphingosine 1-phosphate receptor Edg-3	S1PR3	Q99500	CHEMBL3892	Family A G protein-coupled receptor	0.0604246	33 / 0
Phytochemical	(3R,6E)-nerolidol	PI3-kinase p110-beta subunit	PIK3CB	P42338	CHEMBL3145	Enzyme	0.0604246	217 / 0
Phytochemical	(3R,6E)-nerolidol	PI3-kinase p110-alpha subunit	PIK3CA	P42336	CHEMBL4005	Enzyme	0.0604246	355 / 0
Phytochemical	(3R,6E)-nerolidol	Ras-related C3 botulinum toxin substrate 1	RAC1	P63000	CHEMBL6094	Unclassified protein	0.0604246	1 / 0
Phytochemical	1-Hexadecanol	Transient receptor potential cation channel subfamily M member 8	TRPM8	Q7Z2W7	CHEMBL1075319	Voltage-gated ion channel	0.138924	0 / 1
Phytochemical	1-Hexadecanol	Dual specificity phosphatase Cdc25A	CDC25A	P30304	CHEMBL3775	Phosphatase	0.0849972	8 / 6
Phytochemical	1-Hexadecanol	Dual specificity phosphatase Cdc25B	CDC25B	P30305	CHEMBL4804	Phosphatase	0.0849972	10 / 5
Phytochemical	1-Hexadecanol	Carbonic anhydrase II	CA2	P00918	CHEMBL205	Lyase	0.0849972	29 / 3
Phytochemical	1-Hexadecanol	Carbonic anhydrase I	CA1	P00915	CHEMBL261	Lyase	0.0849972	28 / 3
Phytochemical	1-Hexadecanol	Carbonic anhydrase IV	CA4	P22748	CHEMBL3729	Lyase	0.0849972	7 / 2
Phytochemical	1-Hexadecanol	Androgen Receptor	AR	P10275	CHEMBL1871	Nuclear receptor	0.066975	38 / 9
Phytochemical	1-Hexadecanol	Nuclear receptor subfamily 1 group I member 3	NR1I3	Q14994	CHEMBL5503	Nuclear receptor	0.0579569	2 / 2
Phytochemical	1-Hexadecanol	Testis-specific androgen-binding protein	SHBG	P04278	CHEMBL3305	Secreted protein	0.0579569	5 / 14
Phytochemical	1-Hexadecanol	UDP-glucuronosyltransferase 2B7	UGT2B7	P16662	CHEMBL4370	Enzyme	0.0579569	1 / 24
Phytochemical	1-Hexadecanol	Estrogen receptor alpha	ESR1	P03372	CHEMBL206	Nuclear receptor	0.0489529	6 / 1
Phytochemical	1-Hexadecanol	Estrogen receptor beta	ESR2	Q92731	CHEMBL242	Nuclear receptor	0.0489529	6 / 1
Phytochemical	1-Hexadecanol	11-beta-hydroxysteroid dehydrogenase 1	HSD11B1	P28845	CHEMBL4235	Enzyme	0.0489529	56 / 5
Phytochemical	1-Hexadecanol	Sonic hedgehog protein (by homology)	SHH	Q15465	CHEMBL5602	Unclassified protein	0.0489529	9 / 10
Phytochemical	1-Hexadecanol	Niemann-Pick C1-like protein 1	NPC1L1	Q9UHC9	CHEMBL2027	Other membrane protein	0.0489529	20 / 5
Phytochemical	1-Hexadecanol	Bile acid receptor FXR	NR1H4	Q96RI1	CHEMBL2047	Nuclear receptor	0.0489529	3 / 9
Phytochemical	1-Hexadecanol	Isoprenylcysteine carboxyl methyltransferase	ICMT	O60725	CHEMBL4699	Enzyme	0.0489529	1 / 0
Phytochemical	1-Hexadecanol	Epoxide hydratase	EPHX2	P34913	CHEMBL2409	Protease	0.0489529	9 / 0
Phytochemical	1-Hexadecanol	DNA polymerase alpha subunit	POLA1	P09884	CHEMBL1828	Transferase	0.0489529	0 / 1
Phytochemical	1-Hexadecanol	G-protein coupled bile acid receptor 1	GPBAR1	Q8TDU6	CHEMBL5409	Family A G protein-coupled receptor	0.0489529	1 / 16
Phytochemical	1-Hexadecanol	Cannabinoid receptor 1 (by homology)	CNR1	P21554	CHEMBL218	Family A G protein-coupled receptor	0.0489529	137 / 0
Phytochemical	1-Hexadecanol	Cannabinoid receptor 2	CNR2	P34972	CHEMBL253	Family A G protein-coupled receptor	0.0489529	106 / 0
Phytochemical	1-Hexadecanol	Acetyl-CoA carboxylase 2	ACACB	O00763	CHEMBL4829	Ligase	0.0489529	17 / 0
Phytochemical	1-Hexadecanol	Vanilloid receptor	TRPV1	Q8NER1	CHEMBL4794	Voltage-gated ion channel	0.0489529	35 / 0
Phytochemical	1-Hexadecanol	Anandamide amidohydrolase	FAAH	O00519	CHEMBL2243	Enzyme	0.0489529	21 / 0
Phytochemical	1-Hexadecanol	TNF-alpha	TNF	P01375	CHEMBL1825	Secreted protein	0.0489529	1 / 0
Phytochemical	1-Hexadecanol	Nuclear receptor ROR-gamma	RORC	P51449	CHEMBL1741186	Nuclear receptor	0.0489529	18 / 0
Phytochemical	1-Hexadecanol	Acetylcholinesterase	ACHE	P22303	CHEMBL220	Hydrolase	0.0489529	8 / 0
Phytochemical	1-Hexadecanol	Acyl-CoA desaturase	SCD	O00767	CHEMBL5555	Enzyme	0.0489529	21 / 0
Phytochemical	1-Hexadecanol	Plasma retinol-binding protein	RBP4	P02753	CHEMBL3100	Secreted protein	0.0489529	3 / 0
Phytochemical	1-Hexadecanol	Smoothened homolog	SMO	Q99835	CHEMBL5971	Frizzled family G protein-coupled receptor	0.0489529	17 / 0
Phytochemical	1-Hexadecanol	Protein kinase C alpha	PRKCA	P17252	CHEMBL299	Kinase	0.0489529	28 / 0
Phytochemical	1-Hexadecanol	Cytochrome P450 17A1	CYP17A1	P05093	CHEMBL3522	Cytochrome P450	0.0489529	20 / 0
Phytochemical	1-PENTADECANOL	Transient receptor potential cation channel subfamily M member 8	TRPM8	Q7Z2W7	CHEMBL1075319	Voltage-gated ion channel	0.155759	0 / 1
Phytochemical	1-PENTADECANOL	Dual specificity phosphatase Cdc25A	CDC25A	P30304	CHEMBL3775	Phosphatase	0.121097	9 / 6
Phytochemical	1-PENTADECANOL	Dual specificity phosphatase Cdc25B	CDC25B	P30305	CHEMBL4804	Phosphatase	0.121097	12 / 5
Phytochemical	1-PENTADECANOL	Carbonic anhydrase II	CA2	P00918	CHEMBL205	Lyase	0.121097	32 / 3
Phytochemical	1-PENTADECANOL	Carbonic anhydrase I	CA1	P00915	CHEMBL261	Lyase	0.121097	31 / 3
Phytochemical	1-PENTADECANOL	Carbonic anhydrase IV	CA4	P22748	CHEMBL3729	Lyase	0.121097	14 / 2
Phytochemical	1-PENTADECANOL	Nuclear receptor subfamily 1 group I member 3	NR1I3	Q14994	CHEMBL5503	Nuclear receptor	0.0951256	0 / 2
Phytochemical	1-PENTADECANOL	Androgen Receptor	AR	P10275	CHEMBL1871	Nuclear receptor	0.0864427	30 / 9
Phytochemical	1-PENTADECANOL	Estrogen receptor alpha	ESR1	P03372	CHEMBL206	Nuclear receptor	0.0690974	2 / 1
Phytochemical	1-PENTADECANOL	Estrogen receptor beta	ESR2	Q92731	CHEMBL242	Nuclear receptor	0.0690974	2 / 1
Phytochemical	1-PENTADECANOL	Testis-specific androgen-binding protein	SHBG	P04278	CHEMBL3305	Secreted protein	0.0690974	1 / 14
Phytochemical	1-PENTADECANOL	Sonic hedgehog protein (by homology)	SHH	Q15465	CHEMBL5602	Unclassified protein	0.0690974	11 / 10
Phytochemical	1-PENTADECANOL	Bile acid receptor FXR	NR1H4	Q96RI1	CHEMBL2047	Nuclear receptor	0.0604246	5 / 9
Phytochemical	1-PENTADECANOL	11-beta-hydroxysteroid dehydrogenase 1	HSD11B1	P28845	CHEMBL4235	Enzyme	0.0604246	65 / 5
Phytochemical	1-PENTADECANOL	Niemann-Pick C1-like protein 1	NPC1L1	Q9UHC9	CHEMBL2027	Other membrane protein	0.0604246	17 / 5
Phytochemical	1-PENTADECANOL	Isoprenylcysteine carboxyl methyltransferase	ICMT	O60725	CHEMBL4699	Enzyme	0.0604246	1 / 0
Phytochemical	1-PENTADECANOL	UDP-glucuronosyltransferase 2B7	UGT2B7	P16662	CHEMBL4370	Enzyme	0.0604246	1 / 24
Phytochemical	1-PENTADECANOL	DNA polymerase alpha subunit	POLA1	P09884	CHEMBL1828	Transferase	0.0604246	0 / 1
Phytochemical	1-PENTADECANOL	G-protein coupled bile acid receptor 1	GPBAR1	Q8TDU6	CHEMBL5409	Family A G protein-coupled receptor	0.0604246	2 / 16
Phytochemical	1-PENTADECANOL	Cannabinoid receptor 1 (by homology)	CNR1	P21554	CHEMBL218	Family A G protein-coupled receptor	0.0604246	123 / 0
Phytochemical	1-PENTADECANOL	Cannabinoid receptor 2	CNR2	P34972	CHEMBL253	Family A G protein-coupled receptor	0.0604246	90 / 0
Phytochemical	1-PENTADECANOL	Norepinephrine transporter	SLC6A2	P23975	CHEMBL222	Electrochemical transporter	0.0604246	7 / 0
Phytochemical	1-PENTADECANOL	Nuclear receptor ROR-gamma	RORC	P51449	CHEMBL1741186	Nuclear receptor	0.0604246	15 / 0
Phytochemical	1-PENTADECANOL	Epoxide hydrolase 1	EPHX1	P07099	CHEMBL1968	Protease	0.0604246	1 / 0
Phytochemical	1-PENTADECANOL	Nuclear receptor ROR-alpha	RORA	P35398	CHEMBL5868	Nuclear receptor	0.0604246	3 / 0
Phytochemical	1-PENTADECANOL	Smoothened homolog	SMO	Q99835	CHEMBL5971	Frizzled family G protein-coupled receptor	0.0604246	18 / 0
Phytochemical	1-PENTADECANOL	Acetylcholinesterase	ACHE	P22303	CHEMBL220	Hydrolase	0.0604246	7 / 0
Phytochemical	1-PENTADECANOL	Plasma retinol-binding protein	RBP4	P02753	CHEMBL3100	Secreted protein	0.0604246	3 / 0
Phytochemical	1-PENTADECANOL	Liver glycogen phosphorylase	PYGL	P06737	CHEMBL2568	Enzyme	0.0604246	1 / 0
Phytochemical	1-PENTADECANOL	Protein kinase C alpha	PRKCA	P17252	CHEMBL299	Kinase	0.0604246	22 / 0
Phytochemical	1-PENTADECANOL	Protein kinase C gamma	PRKCG	P05129	CHEMBL2938	Kinase	0.0604246	5 / 0
Phytochemical	1-PENTADECANOL	Protein kinase C delta	PRKCD	Q05655	CHEMBL2996	Kinase	0.0604246	12 / 0
Phytochemical	1-PENTADECANOL	Protein kinase C beta	PRKCB	P05771	CHEMBL3045	Kinase	0.0604246	6 / 0
Phytochemical	1-PENTADECANOL	Protein kinase C epsilon	PRKCE	Q02156	CHEMBL3582	Kinase	0.0604246	7 / 0
Phytochemical	1-PENTADECANOL	Protein kinase C eta	PRKCH	P24723	CHEMBL3616	Kinase	0.0604246	4 / 0
Phytochemical	1-PENTADECANOL	Protein kinase C theta	PRKCQ	Q04759	CHEMBL3920	Kinase	0.0604246	8 / 0
Phytochemical	1-PENTADECANOL	LXR-alpha	NR1H3	Q13133	CHEMBL2808	Nuclear receptor	0.0604246	20 / 2
Phytochemical	1-PENTADECANOL	Epoxide hydratase	EPHX2	P34913	CHEMBL2409	Protease	0.0604246	10 / 0
Phytochemical	1-PENTADECANOL	Interleukin-6 receptor subunit beta	IL6ST	P40189	CHEMBL3124734	Membrane receptor	0.0604246	1 / 0
Phytochemical	1-PENTADECANOL	Acyl-CoA desaturase	SCD	O00767	CHEMBL5555	Enzyme	0.0604246	19 / 0
Phytochemical	1-PENTADECANOL	Vanilloid receptor	TRPV1	Q8NER1	CHEMBL4794	Voltage-gated ion channel	0.0604246	49 / 0
Phytochemical	1-PENTADECANOL	Nitric oxide synthase, inducible (by homology)	NOS2	P35228	CHEMBL4481	Enzyme	0.0604246	1 / 0
Phytochemical	1-PENTADECANOL	Cyclooxygenase-2	PTGS2	P35354	CHEMBL230	Oxidoreductase	0.0604246	22 / 0
Phytochemical	1-PENTADECANOL	HMG-CoA reductase	HMGCR	P04035	CHEMBL402	Oxidoreductase	0.0604246	20 / 0
Phytochemical	1-PENTEN-3-OL	Glutathione reductase	GSR	P00390	CHEMBL2755	Oxidoreductase	0.0238327	2 / 0
Phytochemical	1-Triacontanol	Transient receptor potential cation channel subfamily M member 8	TRPM8	Q7Z2W7	CHEMBL1075319	Voltage-gated ion channel	0.191272	0 / 1
Phytochemical	1-Triacontanol	Carbonic anhydrase II	CA2	P00918	CHEMBL205	Lyase	0.191272	0 / 3
Phytochemical	1-Triacontanol	Carbonic anhydrase I	CA1	P00915	CHEMBL261	Lyase	0.191272	0 / 3
Phytochemical	1-Triacontanol	Carbonic anhydrase IV	CA4	P22748	CHEMBL3729	Lyase	0.191272	0 / 2
Phytochemical	1-Triacontanol	Androgen Receptor	AR	P10275	CHEMBL1871	Nuclear receptor	0.134972	0 / 9
Phytochemical	1-Triacontanol	Estrogen receptor alpha	ESR1	P03372	CHEMBL206	Nuclear receptor	0.134972	0 / 1
Phytochemical	1-Triacontanol	Estrogen receptor beta	ESR2	Q92731	CHEMBL242	Nuclear receptor	0.134972	0 / 1
Phytochemical	1-Triacontanol	Testis-specific androgen-binding protein	SHBG	P04278	CHEMBL3305	Secreted protein	0.134972	0 / 14
Phytochemical	1-Triacontanol	Dual specificity phosphatase Cdc25A	CDC25A	P30304	CHEMBL3775	Phosphatase	0.134972	0 / 6
Phytochemical	1-Triacontanol	Dual specificity phosphatase Cdc25B	CDC25B	P30305	CHEMBL4804	Phosphatase	0.134972	0 / 5
Phytochemical	1-Triacontanol	Nuclear receptor subfamily 1 group I member 3	NR1I3	Q14994	CHEMBL5503	Nuclear receptor	0.134972	0 / 2
Phytochemical	1-Triacontanol	Bile acid receptor FXR	NR1H4	Q96RI1	CHEMBL2047	Nuclear receptor	0.118883	0 / 9
Phytochemical	1-Triacontanol	UDP-glucuronosyltransferase 2B7	UGT2B7	P16662	CHEMBL4370	Enzyme	0.118883	0 / 24
Phytochemical	1-Triacontanol	G-protein coupled bile acid receptor 1	GPBAR1	Q8TDU6	CHEMBL5409	Family A G protein-coupled receptor	0.118883	0 / 16
Phytochemical	1-Triacontanol	Sonic hedgehog protein (by homology)	SHH	Q15465	CHEMBL5602	Unclassified protein	0.118883	0 / 10
Phytochemical	1-Triacontanol	11-beta-hydroxysteroid dehydrogenase 1	HSD11B1	P28845	CHEMBL4235	Enzyme	0.118883	0 / 5
Phytochemical	1-Triacontanol	DNA polymerase alpha subunit	POLA1	P09884	CHEMBL1828	Transferase	0.118883	0 / 1
Phytochemical	1-Triacontanol	Niemann-Pick C1-like protein 1	NPC1L1	Q9UHC9	CHEMBL2027	Other membrane protein	0.118883	0 / 5
Phytochemical	2,5-DIHYDROXYBENZOIC ACID	Carbonic anhydrase II	CA2	P00918	CHEMBL205	Lyase	1	13 / 48
Phytochemical	2,5-DIHYDROXYBENZOIC ACID	Carbonic anhydrase I	CA1	P00915	CHEMBL261	Lyase	1	13 / 47
Phytochemical	2,5-DIHYDROXYBENZOIC ACID	Carbonic anhydrase XII	CA12	O43570	CHEMBL3242	Lyase	1	9 / 30
Phytochemical	2,5-DIHYDROXYBENZOIC ACID	Carbonic anhydrase IX	CA9	Q16790	CHEMBL3594	Lyase	1	8 / 28
Phytochemical	2,5-DIHYDROXYBENZOIC ACID	Carbonic anhydrase VI	CA6	P23280	CHEMBL3025	Lyase	0.283752	4 / 5
Phytochemical	2,5-DIHYDROXYBENZOIC ACID	Carbonic anhydrase VII	CA7	P43166	CHEMBL2326	Lyase	0.261668	5 / 26
Phytochemical	2,5-DIHYDROXYBENZOIC ACID	Carbonic anhydrase XIV	CA14	Q9ULX7	CHEMBL3510	Lyase	0.261668	5 / 26
Phytochemical	2,5-DIHYDROXYBENZOIC ACID	Carbonic anhydrase IV	CA4	P22748	CHEMBL3729	Lyase	0.17783	3 / 4
Phytochemical	2,5-DIHYDROXYBENZOIC ACID	L-lactate dehydrogenase A chain	LDHA	P00338	CHEMBL4835	Enzyme	0.0822881	0 / 14
Phytochemical	2,5-DIHYDROXYBENZOIC ACID	L-lactate dehydrogenase B chain	LDHB	P07195	CHEMBL4940	Enzyme	0.0822881	0 / 11
Phytochemical	2,5-DIHYDROXYBENZOIC ACID	Carbonic anhydrase III	CA3	P07451	CHEMBL2885	Lyase	0.0535179	2 / 3
Phytochemical	2,5-DIHYDROXYBENZOIC ACID	Carbonic anhydrase VB	CA5B	Q9Y2D0	CHEMBL3969	Lyase	0.0535179	2 / 2
Phytochemical	2,5-DIHYDROXYBENZOIC ACID	Carbonic anhydrase VA	CA5A	P35218	CHEMBL4789	Lyase	0.0535179	2 / 3
Phytochemical	2,5-DIHYDROXYBENZOIC ACID	Carbonic anhydrase XIII (by homology)	CA13	Q8N1Q1	CHEMBL3912	Lyase	0.0535179	2 / 2
Phytochemical	2,5-DIHYDROXYBENZOIC ACID	Serum albumin	ALB	P02768	CHEMBL3253	Secreted protein	0.0535179	0 / 5
Phytochemical	2,5-DIHYDROXYBENZOIC ACID	Squalene monooxygenase (by homology)	SQLE	Q14534	CHEMBL3592	Enzyme	0.0439186	0 / 4
Phytochemical	2,5-DIHYDROXYBENZOIC ACID	Serine/threonine-protein kinase/endoribonuclease IRE1	ERN1	O75460	CHEMBL1163101	Enzyme	0.0439186	0 / 47
Phytochemical	2,5-DIHYDROXYBENZOIC ACID	Aldo-keto-reductase family 1 member C3	AKR1C3	P42330	CHEMBL4681	Enzyme	0.0439186	0 / 3
Phytochemical	2,5-DIHYDROXYBENZOIC ACID	G-protein coupled receptor 35	GPR35	Q9HC97	CHEMBL1293267	Family A G protein-coupled receptor	0.0439186	0 / 2
Phytochemical	2,5-DIHYDROXYBENZOIC ACID	Catechol O-methyltransferase (by homology)	COMT	P21964	CHEMBL2023	Transferase	0.0439186	0 / 5
Phytochemical	24-Methylenecycloartanol	11-beta-hydroxysteroid dehydrogenase 1	HSD11B1	P28845	CHEMBL4235	Enzyme	0.289127	45 / 20
Phytochemical	24-Methylenecycloartanol	UDP-glucuronosyltransferase 2B7	UGT2B7	P16662	CHEMBL4370	Enzyme	0.16464	0 / 28
Phytochemical	24-Methylenecycloartanol	LXR-alpha	NR1H3	Q13133	CHEMBL2808	Nuclear receptor	0.114839	20 / 18
Phytochemical	24-Methylenecycloartanol	Androgen Receptor	AR	P10275	CHEMBL1871	Nuclear receptor	0.106543	20 / 58
Phytochemical	24-Methylenecycloartanol	Protein-tyrosine phosphatase 1B	PTPN1	P18031	CHEMBL335	Phosphatase	0.106543	14 / 25
Phytochemical	24-Methylenecycloartanol	Cannabinoid receptor 2	CNR2	P34972	CHEMBL253	Family A G protein-coupled receptor	0.106543	71 / 0
Phytochemical	24-Methylenecycloartanol	Butyrylcholinesterase	BCHE	P06276	CHEMBL1914	Hydrolase	0.106543	6 / 2
Phytochemical	24-Methylenecycloartanol	Norepinephrine transporter	SLC6A2	P23975	CHEMBL222	Electrochemical transporter	0.106543	2 / 2
Phytochemical	24-Methylenecycloartanol	HMG-CoA reductase	HMGCR	P04035	CHEMBL402	Oxidoreductase	0.106543	24 / 3
Phytochemical	24-Methylenecycloartanol	Cytochrome P450 51 (by homology)	CYP51A1	Q16850	CHEMBL3849	Cytochrome P450	0.106543	3 / 3
Phytochemical	24-Methylenecycloartanol	Protein kinase C alpha	PRKCA	P17252	CHEMBL299	Kinase	0.106543	9 / 0
Phytochemical	24-Methylenecycloartanol	Nuclear receptor subfamily 1 group I member 3 (by homology)	NR1I3	Q14994	CHEMBL5503	Nuclear receptor	0.106543	0 / 2
Phytochemical	25,26-dihydroelasterol	LXR-alpha	NR1H3	Q13133	CHEMBL2808	Nuclear receptor	0.44771	18 / 20
Phytochemical	25,26-dihydroelasterol	Protein-tyrosine phosphatase 1B	PTPN1	P18031	CHEMBL335	Phosphatase	0.206119	11 / 49
Phytochemical	25,26-dihydroelasterol	Niemann-Pick C1-like protein 1	NPC1L1	Q9UHC9	CHEMBL2027	Other membrane protein	0.147815	14 / 11
Phytochemical	25,26-dihydroelasterol	Butyrylcholinesterase	BCHE	P06276	CHEMBL1914	Hydrolase	0.139453	2 / 2
Phytochemical	25,26-dihydroelasterol	Nuclear receptor subfamily 1 group I member 3 (by homology)	NR1I3	Q14994	CHEMBL5503	Nuclear receptor	0.131156	0 / 2
Phytochemical	25,26-dihydroelasterol	Androgen Receptor	AR	P10275	CHEMBL1871	Nuclear receptor	0.122827	12 / 79
Phytochemical	25,26-dihydroelasterol	Nuclear receptor ROR-gamma	RORC	P51449	CHEMBL1741186	Nuclear receptor	0.122827	11 / 9
Phytochemical	25,26-dihydroelasterol	Estrogen receptor alpha	ESR1	P03372	CHEMBL206	Nuclear receptor	0.122827	0 / 39
Phytochemical	25,26-dihydroelasterol	Estrogen receptor beta	ESR2	Q92731	CHEMBL242	Nuclear receptor	0.122827	0 / 47
Phytochemical	25,26-dihydroelasterol	Norepinephrine transporter	SLC6A2	P23975	CHEMBL222	Electrochemical transporter	0.122827	2 / 2
Phytochemical	25,26-dihydroelasterol	Cytochrome P450 2C19	CYP2C19	P33261	CHEMBL3622	Cytochrome P450	0.114495	0 / 2
Phytochemical	25,26-dihydroelasterol	Squalene monooxygenase	SQLE	Q14534	CHEMBL3592	Enzyme	0.114495	0 / 4
Phytochemical	25,26-dihydroelasterol	Cytochrome P450 17A1	CYP17A1	P05093	CHEMBL3522	Cytochrome P450	0.114495	10 / 44
Phytochemical	25,26-dihydroelasterol	HMG-CoA reductase	HMGCR	P04035	CHEMBL402	Oxidoreductase	0.114495	33 / 8
Phytochemical	25,26-dihydroelasterol	Acetylcholinesterase	ACHE	P22303	CHEMBL220	Hydrolase	0.114495	2 / 1
Phytochemical	25,26-dihydroelasterol	Muscarinic acetylcholine receptor M2	CHRM2	P08172	CHEMBL211	Family A G protein-coupled receptor	0.106166	2 / 1
Phytochemical	25,26-dihydroelasterol	Testis-specific androgen-binding protein	SHBG	P04278	CHEMBL3305	Secreted protein	0.106166	0 / 40
Phytochemical	25,26-dihydroelasterol	Cytochrome P450 51 (by homology)	CYP51A1	Q16850	CHEMBL3849	Cytochrome P450	0.106166	3 / 2
Phytochemical	25,26-dihydroelasterol	Sterol regulatory element-binding protein 2	SREBF2	Q12772	CHEMBL1795166	Unclassified protein	0.106166	1 / 1
Phytochemical	25,26-dihydroelasterol	Serotonin transporter	SLC6A4	P31645	CHEMBL228	Electrochemical transporter	0.106166	3 / 5
Phytochemical	25,26-dihydroelasterol	Nuclear receptor ROR-alpha	RORA	P35398	CHEMBL5868	Nuclear receptor	0.106166	3 / 3
Phytochemical	25,26-dihydroelasterol	Cytochrome P450 19A1	CYP19A1	P11511	CHEMBL1978	Cytochrome P450	0.106166	1 / 146
Phytochemical	25,26-dihydroelasterol	Carboxylesterase 2	CES2	O00748	CHEMBL3180	Enzyme	0.106166	6 / 10
Phytochemical	25,26-dihydroelasterol	DNA topoisomerase I	TOP1	P11387	CHEMBL1781	Isomerase	0.106166	0 / 2
Phytochemical	25,26-dihydroelasterol	Protein-tyrosine phosphatase 1C	PTPN6	P29350	CHEMBL3166	Phosphatase	0.106166	0 / 1
Phytochemical	25,26-dihydroelasterol	T-cell protein-tyrosine phosphatase	PTPN2	P17706	CHEMBL3807	Phosphatase	0.106166	0 / 15
Phytochemical	25,26-dihydroelasterol	Vitamin D receptor	VDR	P11473	CHEMBL1977	Nuclear receptor	0.106166	21 / 44
Phytochemical	25,26-dihydroelasterol	Prostaglandin E synthase	PTGES	O14684	CHEMBL5658	Enzyme	0.106166	0 / 12
Phytochemical	25,26-dihydroelasterol	Anti-estrogen binding site (AEBS) (by homology)	DHCR7	Q9UBM7	CHEMBL2169735	Enzyme	0.106166	2 / 5
Phytochemical	25,26-dihydroelasterol	11-beta-hydroxysteroid dehydrogenase 2	HSD11B2	P80365	CHEMBL3746	Enzyme	0.106166	6 / 11
Phytochemical	25,26-dihydroelasterol	11-beta-hydroxysteroid dehydrogenase 1	HSD11B1	P28845	CHEMBL4235	Enzyme	0.106166	25 / 25
Phytochemical	25,26-dihydroelasterol	Corticosteroid binding globulin	SERPINA6	P08185	CHEMBL2421	Secreted protein	0.106166	0 / 17
Phytochemical	25,26-dihydroelasterol	Prolyl endopeptidase	PREP	P48147	CHEMBL3202	Protease	0.106166	0 / 1
Phytochemical	25,26-dihydroelasterol	Thrombin	F2	P00734	CHEMBL204	Protease	0.106166	6 / 0
Phytochemical	25,26-dihydroelasterol	Nitric oxide synthase, inducible	NOS2	P35228	CHEMBL4481	Enzyme	0.106166	1 / 14
Phytochemical	25,26-dihydroelasterol	Cannabinoid receptor 2	CNR2	P34972	CHEMBL253	Family A G protein-coupled receptor	0.106166	58 / 2
Phytochemical	2-Coumarinate	Carbonic anhydrase II	CA2	P00918	CHEMBL205	Lyase	1	23 / 13
Phytochemical	2-Coumarinate	Carbonic anhydrase I	CA1	P00915	CHEMBL261	Lyase	1	21 / 17
Phytochemical	2-Coumarinate	Aldose reductase	AKR1B1	P15121	CHEMBL1900	Enzyme	0.291689	36 / 33
Phytochemical	2-Coumarinate	Carbonic anhydrase VII	CA7	P43166	CHEMBL2326	Lyase	0.265882	6 / 17
Phytochemical	2-Coumarinate	Estrogen receptor beta	ESR2	Q92731	CHEMBL242	Nuclear receptor	0.265882	2 / 3
Phytochemical	2-Coumarinate	Carbonic anhydrase III	CA3	P07451	CHEMBL2885	Lyase	0.265882	4 / 3
Phytochemical	2-Coumarinate	Carbonic anhydrase VI	CA6	P23280	CHEMBL3025	Lyase	0.265882	7 / 14
Phytochemical	2-Coumarinate	Carbonic anhydrase XII	CA12	O43570	CHEMBL3242	Lyase	0.265882	11 / 14
Phytochemical	2-Coumarinate	Carbonic anhydrase XIV	CA14	Q9ULX7	CHEMBL3510	Lyase	0.265882	7 / 17
Phytochemical	2-Coumarinate	Carbonic anhydrase IX	CA9	Q16790	CHEMBL3594	Lyase	0.265882	11 / 19
Phytochemical	2-Coumarinate	Carbonic anhydrase IV	CA4	P22748	CHEMBL3729	Lyase	0.265882	2 / 6
Phytochemical	2-Coumarinate	Carbonic anhydrase VB	CA5B	Q9Y2D0	CHEMBL3969	Lyase	0.265882	5 / 13
Phytochemical	2-Coumarinate	Carbonic anhydrase VA	CA5A	P35218	CHEMBL4789	Lyase	0.265882	6 / 14
Phytochemical	2-Coumarinate	Lysine-specific demethylase 4D-like	KDM4E	B2RXH2	CHEMBL1293226	Eraser	0.133391	3 / 0
Phytochemical	2-Coumarinate	Lysine-specific demethylase 4A	KDM4A	O75164	CHEMBL5896	Eraser	0.133391	5 / 0
Phytochemical	2-Coumarinate	Lysine-specific demethylase 3A	KDM3A	Q9Y4C1	CHEMBL1938209	Eraser	0.133391	2 / 0
Phytochemical	2-Coumarinate	Lysine-specific demethylase 6B	KDM6B	O15054	CHEMBL1938211	Eraser	0.133391	2 / 0
Phytochemical	2-Coumarinate	Alpha-ketoglutarate-dependent dioxygenase FTO	FTO	Q9C0B1	CHEMBL2331065	Oxidoreductase	0.133391	2 / 0
Phytochemical	2-Coumarinate	Lysine-specific demethylase 4C	KDM4C	Q9H3R0	CHEMBL6175	Eraser	0.133391	4 / 0
Phytochemical	2-Coumarinate	Macrophage migration inhibitory factor	MIF	P14174	CHEMBL2085	Enzyme	0.133391	1 / 1
Phytochemical	2-Coumarinate	Hydroxycarboxylic acid receptor 2	HCAR2	Q8TDS4	CHEMBL3785	Family A G protein-coupled receptor	0.125076	12 / 1
Phytochemical	2-Coumarinate	Aldo-keto reductase family 1 member B10	AKR1B10	O60218	CHEMBL5983	Enzyme	0.125076	0 / 18
Phytochemical	2-Coumarinate	Arachidonate 5-lipoxygenase	ALOX5	P09917	CHEMBL215	Oxidoreductase	0.125076	1 / 16
Phytochemical	2-Coumarinate	Matrix metalloproteinase 9	MMP9	P14780	CHEMBL321	Protease	0.125076	2 / 3
Phytochemical	2-Coumarinate	Matrix metalloproteinase 1	MMP1	P03956	CHEMBL332	Protease	0.125076	2 / 2
Phytochemical	2-Coumarinate	Matrix metalloproteinase 2	MMP2	P08253	CHEMBL333	Protease	0.125076	2 / 3
Phytochemical	2-Coumarinate	Protein-tyrosine phosphatase 1B	PTPN1	P18031	CHEMBL335	Phosphatase	0.125076	17 / 2
Phytochemical	2-Coumarinate	Thiopurine S-methyltransferase	TPMT	P51580	CHEMBL2500	Enzyme	0.125076	4 / 0
Phytochemical	2-Coumarinate	Toll-like receptor 4 (by homology)	TLR4	O00206	CHEMBL5255	Toll-like and Il-1 receptors	0.125076	0 / 21
Phytochemical	2-Coumarinate	Carbonic anhydrase XIII (by homology)	CA13	Q8N1Q1	CHEMBL3912	Lyase	0.125076	2 / 10
Phytochemical	2-Coumarinate	Kynurenine 3-monooxygenase (by homology)	KMO	O15229	CHEMBL2145	Oxidoreductase	0.125076	11 / 0
Phytochemical	2-Coumarinate	Low affinity neurotrophin receptor p75NTR	NGFR	P08138	CHEMBL4762	Membrane receptor	0.125076	1 / 0
Phytochemical	2-Coumarinate	D-amino-acid oxidase	DAO	P14920	CHEMBL5485	Enzyme	0.116739	8 / 0
Phytochemical	3-(4-Hydroxyphenyl)propionic acid	Estrogen receptor beta	ESR2	Q92731	CHEMBL242	Nuclear receptor	0.150098	1 / 68
Phytochemical	3-(4-Hydroxyphenyl)propionic acid	Tyrosine-protein kinase FYN	FYN	P06241	CHEMBL1841	Kinase	0.150098	3 / 4
Phytochemical	3-(4-Hydroxyphenyl)propionic acid	Tyrosine-protein kinase LCK	LCK	P06239	CHEMBL258	Kinase	0.150098	3 / 2
Phytochemical	3-(4-Hydroxyphenyl)propionic acid	Estrogen receptor alpha	ESR1	P03372	CHEMBL206	Nuclear receptor	0.133391	0 / 75
Phytochemical	3-(4-Hydroxyphenyl)propionic acid	Epidermal growth factor receptor erbB1	EGFR	P00533	CHEMBL203	Kinase	0.133391	2 / 3
Phytochemical	3-(4-Hydroxyphenyl)propionic acid	Lysine-specific demethylase 4D-like	KDM4E	B2RXH2	CHEMBL1293226	Eraser	0.125076	3 / 3
Phytochemical	3-(4-Hydroxyphenyl)propionic acid	Carboxypeptidase A1	CPA1	P15085	CHEMBL2088	Protease	0.125076	10 / 12
Phytochemical	3-(4-Hydroxyphenyl)propionic acid	Thyroid hormone receptor alpha	THRA	P10827	CHEMBL1860	Nuclear receptor	0.125076	0 / 25
Phytochemical	3-(4-Hydroxyphenyl)propionic acid	Thyroid hormone receptor beta-1	THRB	P10828	CHEMBL1947	Nuclear receptor	0.125076	0 / 27
Phytochemical	3-(4-Hydroxyphenyl)propionic acid	Carbonic anhydrase II	CA2	P00918	CHEMBL205	Lyase	0.125076	21 / 11
Phytochemical	3-(4-Hydroxyphenyl)propionic acid	11-beta-hydroxysteroid dehydrogenase 1	HSD11B1	P28845	CHEMBL4235	Enzyme	0.125076	0 / 30
Phytochemical	3-(4-Hydroxyphenyl)propionic acid	Free fatty acid receptor 1	FFAR1	O14842	CHEMBL4422	Family A G protein-coupled receptor	0.125076	0 / 55
Phytochemical	3-(4-Hydroxyphenyl)propionic acid	Testis-specific androgen-binding protein	SHBG	P04278	CHEMBL3305	Secreted protein	0.116739	0 / 16
Phytochemical	3-(4-Hydroxyphenyl)propionic acid	Norepinephrine transporter	SLC6A2	P23975	CHEMBL222	Electrochemical transporter	0.116739	0 / 23
Phytochemical	3-(4-Hydroxyphenyl)propionic acid	Mast cell carboxypeptidase A	CPA3	P15088	CHEMBL2645	Protease	0.116739	0 / 3
Phytochemical	3-(4-Hydroxyphenyl)propionic acid	Cytochrome P450 1A2	CYP1A2	P05177	CHEMBL3356	Cytochrome P450	0.116739	0 / 1
Phytochemical	3-(4-Hydroxyphenyl)propionic acid	Tyrosine 3-hydroxylase	TH	P07101	CHEMBL1969	Oxidoreductase	0.116739	0 / 1
Phytochemical	3-(4-Hydroxyphenyl)propionic acid	Aldose reductase	AKR1B1	P15121	CHEMBL1900	Enzyme	0.116739	44 / 5
Phytochemical	3-(4-Hydroxyphenyl)propionic acid	Tyrosinase	TYR	P14679	CHEMBL1973	Oxidoreductase	0.116739	0 / 7
Phytochemical	3-(4-Hydroxyphenyl)propionic acid	Macrophage migration inhibitory factor	MIF	P14174	CHEMBL2085	Enzyme	0.116739	1 / 1
Phytochemical	3-(4-Hydroxyphenyl)propionic acid	Receptor-type tyrosine-protein phosphatase alpha	PTPRA	P18433	CHEMBL3918	Phosphatase	0.116739	0 / 2
Phytochemical	3-(4-Hydroxyphenyl)propionic acid	Lysine-specific demethylase 3A	KDM3A	Q9Y4C1	CHEMBL1938209	Eraser	0.116739	2 / 0
Phytochemical	3-(4-Hydroxyphenyl)propionic acid	Lysine-specific demethylase 6B	KDM6B	O15054	CHEMBL1938211	Eraser	0.116739	2 / 0
Phytochemical	3-(4-Hydroxyphenyl)propionic acid	Alpha-ketoglutarate-dependent dioxygenase FTO	FTO	Q9C0B1	CHEMBL2331065	Oxidoreductase	0.116739	2 / 0
Phytochemical	3-(4-Hydroxyphenyl)propionic acid	Lysine-specific demethylase 4A	KDM4A	O75164	CHEMBL5896	Eraser	0.116739	4 / 0
Phytochemical	3-(4-Hydroxyphenyl)propionic acid	Lysine-specific demethylase 4C	KDM4C	Q9H3R0	CHEMBL6175	Eraser	0.116739	4 / 0
Phytochemical	3,4-DIHYDROXYBENZOIC ACID	Carbonic anhydrase II	CA2	P00918	CHEMBL205	Lyase	1	14 / 51
Phytochemical	3,4-DIHYDROXYBENZOIC ACID	Carbonic anhydrase VII	CA7	P43166	CHEMBL2326	Lyase	1	6 / 27
Phytochemical	3,4-DIHYDROXYBENZOIC ACID	Carbonic anhydrase I	CA1	P00915	CHEMBL261	Lyase	1	14 / 49
Phytochemical	3,4-DIHYDROXYBENZOIC ACID	Carbonic anhydrase VI	CA6	P23280	CHEMBL3025	Lyase	1	5 / 6
Phytochemical	3,4-DIHYDROXYBENZOIC ACID	Carbonic anhydrase XII	CA12	O43570	CHEMBL3242	Lyase	1	10 / 31
Phytochemical	3,4-DIHYDROXYBENZOIC ACID	Carbonic anhydrase XIV	CA14	Q9ULX7	CHEMBL3510	Lyase	1	6 / 27
Phytochemical	3,4-DIHYDROXYBENZOIC ACID	Carbonic anhydrase IX	CA9	Q16790	CHEMBL3594	Lyase	1	9 / 29
Phytochemical	3,4-DIHYDROXYBENZOIC ACID	Carbonic anhydrase IV	CA4	P22748	CHEMBL3729	Lyase	1	3 / 4
Phytochemical	3,4-DIHYDROXYBENZOIC ACID	Carbonic anhydrase III	CA3	P07451	CHEMBL2885	Lyase	0.110992	2 / 3
Phytochemical	3,4-DIHYDROXYBENZOIC ACID	Carbonic anhydrase VB	CA5B	Q9Y2D0	CHEMBL3969	Lyase	0.110992	3 / 3
Phytochemical	3,4-DIHYDROXYBENZOIC ACID	Carbonic anhydrase VA	CA5A	P35218	CHEMBL4789	Lyase	0.110992	3 / 4
Phytochemical	3,4-DIHYDROXYBENZOIC ACID	Carbonic anhydrase XIII (by homology)	CA13	Q8N1Q1	CHEMBL3912	Lyase	0.110992	2 / 2
Phytochemical	3,4-DIHYDROXYBENZOIC ACID	Alpha-(1,3)-fucosyltransferase 7	FUT7	Q11130	CHEMBL3596077	Transferase	0.0630257	1 / 2
Phytochemical	3,4-DIHYDROXYBENZOIC ACID	Squalene monooxygenase (by homology)	SQLE	Q14534	CHEMBL3592	Enzyme	0.0630257	0 / 7
Phytochemical	3,4-DIHYDROXYBENZOIC ACID	L-lactate dehydrogenase A chain	LDHA	P00338	CHEMBL4835	Enzyme	0.0535179	0 / 14
Phytochemical	3,4-DIHYDROXYBENZOIC ACID	L-lactate dehydrogenase B chain	LDHB	P07195	CHEMBL4940	Enzyme	0.0535179	0 / 11
Phytochemical	3,4-DIHYDROXYBENZOIC ACID	Transthyretin	TTR	P02766	CHEMBL3194	Secreted protein	0.0535179	0 / 8
Phytochemical	3,4-DIHYDROXYBENZOIC ACID	Estrogen receptor beta	ESR2	Q92731	CHEMBL242	Nuclear receptor	0.0535179	0 / 6
Phytochemical	3,4-DIHYDROXYBENZOIC ACID	Catechol O-methyltransferase (by homology)	COMT	P21964	CHEMBL2023	Transferase	0.0439186	0 / 7
Phytochemical	3,4-DIHYDROXYBENZOIC ACID	Apoptosis regulator Bcl-X	BCL2L1	Q07817	CHEMBL4625	Other ion channel	0.0439186	0 / 2
Phytochemical	3,4-DIHYDROXYBENZOIC ACID	Insulin-like growth factor I receptor	IGF1R	P08069	CHEMBL1957	Kinase	0.0439186	0 / 3
Phytochemical	3,4-DIHYDROXYBENZOIC ACID	ALK tyrosine kinase receptor	ALK	Q9UM73	CHEMBL4247	Kinase	0.0439186	0 / 3
Phytochemical	3,4-DIHYDROXYBENZOIC ACID	Plasminogen activator inhibitor-1	SERPINE1	P05121	CHEMBL3475	Secreted protein	0.0439186	0 / 8
Phytochemical	3,4-DIHYDROXYBENZOIC ACID	Aldo-keto-reductase family 1 member C3	AKR1C3	P42330	CHEMBL4681	Enzyme	0.0439186	0 / 3
Phytochemical	3,4-DIHYDROXYBENZOIC ACID	G-protein coupled receptor 35	GPR35	Q9HC97	CHEMBL1293267	Family A G protein-coupled receptor	0.0439186	0 / 2
Phytochemical	3,4-DIHYDROXYBENZOIC ACID	Serum albumin	ALB	P02768	CHEMBL3253	Secreted protein	0.0439186	0 / 5
Phytochemical	3,5-DIHYDROXYBENZOIC ACID	Carbonic anhydrase II	CA2	P00918	CHEMBL205	Lyase	1	14 / 51
Phytochemical	3,5-DIHYDROXYBENZOIC ACID	Carbonic anhydrase VII	CA7	P43166	CHEMBL2326	Lyase	1	6 / 26
Phytochemical	3,5-DIHYDROXYBENZOIC ACID	Carbonic anhydrase I	CA1	P00915	CHEMBL261	Lyase	1	14 / 48
Phytochemical	3,5-DIHYDROXYBENZOIC ACID	Carbonic anhydrase XII	CA12	O43570	CHEMBL3242	Lyase	1	10 / 30
Phytochemical	3,5-DIHYDROXYBENZOIC ACID	Carbonic anhydrase XIV	CA14	Q9ULX7	CHEMBL3510	Lyase	1	6 / 26
Phytochemical	3,5-DIHYDROXYBENZOIC ACID	Carbonic anhydrase IX	CA9	Q16790	CHEMBL3594	Lyase	1	9 / 28
Phytochemical	3,5-DIHYDROXYBENZOIC ACID	Carbonic anhydrase VI	CA6	P23280	CHEMBL3025	Lyase	0.484748	5 / 5
Phytochemical	3,5-DIHYDROXYBENZOIC ACID	Carbonic anhydrase IV	CA4	P22748	CHEMBL3729	Lyase	0.396323	3 / 4
Phytochemical	3,5-DIHYDROXYBENZOIC ACID	Carbonic anhydrase III	CA3	P07451	CHEMBL2885	Lyase	0.0822881	2 / 3
Phytochemical	3,5-DIHYDROXYBENZOIC ACID	Carbonic anhydrase VB	CA5B	Q9Y2D0	CHEMBL3969	Lyase	0.0822881	3 / 2
Phytochemical	3,5-DIHYDROXYBENZOIC ACID	Carbonic anhydrase VA	CA5A	P35218	CHEMBL4789	Lyase	0.0822881	3 / 3
Phytochemical	3,5-DIHYDROXYBENZOIC ACID	Carbonic anhydrase XIII (by homology)	CA13	Q8N1Q1	CHEMBL3912	Lyase	0.0822881	2 / 2
Phytochemical	3,5-DIHYDROXYBENZOIC ACID	L-lactate dehydrogenase A chain	LDHA	P00338	CHEMBL4835	Enzyme	0.0535179	0 / 14
Phytochemical	3,5-DIHYDROXYBENZOIC ACID	L-lactate dehydrogenase B chain	LDHB	P07195	CHEMBL4940	Enzyme	0.0535179	0 / 11
Phytochemical	3,5-DIHYDROXYBENZOIC ACID	Alpha-(1,3)-fucosyltransferase 7	FUT7	Q11130	CHEMBL3596077	Transferase	0.0535179	1 / 2
Phytochemical	3,5-DIHYDROXYBENZOIC ACID	Squalene monooxygenase (by homology)	SQLE	Q14534	CHEMBL3592	Enzyme	0.0535179	0 / 7
Phytochemical	3,5-DIHYDROXYBENZOIC ACID	Apoptosis regulator Bcl-X	BCL2L1	Q07817	CHEMBL4625	Other ion channel	0.0439186	0 / 2
Phytochemical	3,5-DIHYDROXYBENZOIC ACID	Aldo-keto-reductase family 1 member C3	AKR1C3	P42330	CHEMBL4681	Enzyme	0.0439186	0 / 9
Phytochemical	3,5-DIHYDROXYBENZOIC ACID	G-protein coupled receptor 35	GPR35	Q9HC97	CHEMBL1293267	Family A G protein-coupled receptor	0.0439186	0 / 2
Phytochemical	3,5-DIHYDROXYBENZOIC ACID	Serum albumin	ALB	P02768	CHEMBL3253	Secreted protein	0.0439186	0 / 5
Phytochemical	3-coumaric acid	Carbonic anhydrase II	CA2	P00918	CHEMBL205	Lyase	0.62512	19 / 11
Phytochemical	3-coumaric acid	Carbonic anhydrase VII	CA7	P43166	CHEMBL2326	Lyase	0.62512	6 / 17
Phytochemical	3-coumaric acid	Carbonic anhydrase I	CA1	P00915	CHEMBL261	Lyase	0.62512	16 / 15
Phytochemical	3-coumaric acid	Carbonic anhydrase VI	CA6	P23280	CHEMBL3025	Lyase	0.62512	7 / 14
Phytochemical	3-coumaric acid	Carbonic anhydrase XII	CA12	O43570	CHEMBL3242	Lyase	0.62512	11 / 13
Phytochemical	3-coumaric acid	Carbonic anhydrase XIV	CA14	Q9ULX7	CHEMBL3510	Lyase	0.62512	7 / 16
Phytochemical	3-coumaric acid	Carbonic anhydrase IX	CA9	Q16790	CHEMBL3594	Lyase	0.62512	10 / 18
Phytochemical	3-coumaric acid	Carbonic anhydrase VB	CA5B	Q9Y2D0	CHEMBL3969	Lyase	0.62512	5 / 13
Phytochemical	3-coumaric acid	Carbonic anhydrase VA	CA5A	P35218	CHEMBL4789	Lyase	0.62512	6 / 13
Phytochemical	3-coumaric acid	Aldose reductase	AKR1B1	P15121	CHEMBL1900	Enzyme	0.475017	26 / 32
Phytochemical	3-coumaric acid	Estrogen receptor beta	ESR2	Q92731	CHEMBL242	Nuclear receptor	0.475017	1 / 4
Phytochemical	3-coumaric acid	Carbonic anhydrase III	CA3	P07451	CHEMBL2885	Lyase	0.475017	4 / 3
Phytochemical	3-coumaric acid	Carbonic anhydrase IV	CA4	P22748	CHEMBL3729	Lyase	0.475017	2 / 5
Phytochemical	3-coumaric acid	Arachidonate 5-lipoxygenase	ALOX5	P09917	CHEMBL215	Oxidoreductase	0.249992	1 / 25
Phytochemical	3-coumaric acid	Matrix metalloproteinase 9	MMP9	P14780	CHEMBL321	Protease	0.249992	2 / 28
Phytochemical	3-coumaric acid	Matrix metalloproteinase 1	MMP1	P03956	CHEMBL332	Protease	0.249992	2 / 27
Phytochemical	3-coumaric acid	Matrix metalloproteinase 2	MMP2	P08253	CHEMBL333	Protease	0.249992	2 / 29
Phytochemical	3-coumaric acid	Protein-tyrosine phosphatase 1B	PTPN1	P18031	CHEMBL335	Phosphatase	0.249992	8 / 2
Phytochemical	3-coumaric acid	Macrophage migration inhibitory factor	MIF	P14174	CHEMBL2085	Enzyme	0.175051	1 / 1
Phytochemical	3-coumaric acid	Aldo-keto reductase family 1 member B10	AKR1B10	O60218	CHEMBL5983	Enzyme	0.125076	0 / 18
Phytochemical	3-coumaric acid	Toll-like receptor 4 (by homology)	TLR4	O00206	CHEMBL5255	Toll-like and Il-1 receptors	0.125076	0 / 21
Phytochemical	3-coumaric acid	Carbonic anhydrase XIII	CA13	Q8N1Q1	CHEMBL3912	Lyase	0.125076	2 / 9
Phytochemical	3-coumaric acid	Hydroxycarboxylic acid receptor 2	HCAR2	Q8TDS4	CHEMBL3785	Family A G protein-coupled receptor	0.116739	5 / 1
Phytochemical	3-coumaric acid	Lysine-specific demethylase 4D-like	KDM4E	B2RXH2	CHEMBL1293226	Eraser	0.116739	3 / 0
Phytochemical	3-coumaric acid	Lysine-specific demethylase 4A	KDM4A	O75164	CHEMBL5896	Eraser	0.116739	3 / 0
Phytochemical	3-coumaric acid	Low affinity neurotrophin receptor p75NTR	NGFR	P08138	CHEMBL4762	Membrane receptor	0.116739	1 / 0
Phytochemical	3-coumaric acid	Quinone reductase 2	NQO2	P16083	CHEMBL3959	Enzyme	0.116739	0 / 16
Phytochemical	3-Pgsgd	Apoptosis regulator Bcl-X	BCL2L1	Q07817	CHEMBL4625	Other ion channel	0.0877139	0 / 3
Phytochemical	3-Pgsgd	Signal transducer and activator of transcription 3	STAT3	P40763	CHEMBL4026	Transcription factor	0.0791465	0 / 7
Phytochemical	3-Pgsgd	Interleukin-2	IL2	P60568	CHEMBL5880	Secreted protein	0.0791465	0 / 1
Phytochemical	3-Pgsgd	Thrombin	F2	P00734	CHEMBL204	Protease	0.0791465	0 / 8
Phytochemical	3-Pgsgd	Zinc finger protein GLI1	GLI1	P08151	CHEMBL5461	Transcription factor	0.0791465	0 / 2
Phytochemical	3-Pgsgd	Proto-oncogene c-JUN	JUN	P05412	CHEMBL4977	Transcription factor	0.0791465	0 / 5
Phytochemical	3-Pgsgd	Protein phosphatase 2C beta	PPM1B	O75688	CHEMBL2845	Phosphatase	0.0791465	0 / 1
Phytochemical	3-Pgsgd	Protein-tyrosine phosphatase 1B	PTPN1	P18031	CHEMBL335	Phosphatase	0.0791465	0 / 36
Phytochemical	3-Pgsgd	11-beta-hydroxysteroid dehydrogenase 2	HSD11B2	P80365	CHEMBL3746	Enzyme	0.0791465	0 / 4
Phytochemical	3-Pgsgd	11-beta-hydroxysteroid dehydrogenase 1	HSD11B1	P28845	CHEMBL4235	Enzyme	0.0791465	0 / 14
Phytochemical	3-Pgsgd	Serine/threonine protein phosphatase PP1-gamma catalytic subunit	PPP1CC	P36873	CHEMBL4438	Phosphatase	0.0791465	0 / 2
Phytochemical	3-Pgsgd	Serine/threonine protein phosphatase 2A, catalytic subunit, alpha isoform	PPP2CA	P67775	CHEMBL4703	Phosphatase	0.0791465	0 / 4
Phytochemical	3-Pgsgd	Serine/threonine protein phosphatase 2A, 56 kDa regulatory subunit, alpha isoform	PPP2R5A	Q15172	CHEMBL4763	Phosphatase	0.0791465	0 / 1
Phytochemical	3-Pgsgd	Nuclear receptor ROR-gamma	RORC	P51449	CHEMBL1741186	Nuclear receptor	0.0791465	0 / 2
Phytochemical	3-Pgsgd	Sodium/potassium-transporting ATPase alpha-1 chain	ATP1A1	P05023	CHEMBL1807	Primary active transporter	0.0791465	0 / 1
Phytochemical	3-Pgsgd	Protein kinase C delta	PRKCD	Q05655	CHEMBL2996	Kinase	0.0791465	0 / 39
Phytochemical	3-Pgsgd	Protein kinase C beta	PRKCB	P05771	CHEMBL3045	Kinase	0.0791465	0 / 12
Phytochemical	3-Pgsgd	Protein kinase C epsilon	PRKCE	Q02156	CHEMBL3582	Kinase	0.0791465	0 / 34
Phytochemical	3-Pgsgd	Protein kinase C eta	PRKCH	P24723	CHEMBL3616	Kinase	0.0791465	0 / 11
Phytochemical	3-Pgsgd	Protein kinase C theta	PRKCQ	Q04759	CHEMBL3920	Kinase	0.0791465	0 / 14
Phytochemical	3-Pgsgd aglycone	Cytochrome P450 51 (by homology)	CYP51A1	Q16850	CHEMBL3849	Cytochrome P450	0.672664	2 / 2
Phytochemical	3-Pgsgd aglycone	HMG-CoA reductase	HMGCR	P04035	CHEMBL402	Oxidoreductase	0.672664	24 / 7
Phytochemical	3-Pgsgd aglycone	Androgen Receptor	AR	P10275	CHEMBL1871	Nuclear receptor	0.581022	8 / 102
Phytochemical	3-Pgsgd aglycone	LXR-alpha	NR1H3	Q13133	CHEMBL2808	Nuclear receptor	0.581022	18 / 20
Phytochemical	3-Pgsgd aglycone	Niemann-Pick C1-like protein 1	NPC1L1	Q9UHC9	CHEMBL2027	Other membrane protein	0.572662	13 / 13
Phytochemical	3-Pgsgd aglycone	Testis-specific androgen-binding protein	SHBG	P04278	CHEMBL3305	Secreted protein	0.456018	0 / 48
Phytochemical	3-Pgsgd aglycone	Nuclear receptor ROR-gamma	RORC	P51449	CHEMBL1741186	Nuclear receptor	0.44771	10 / 9
Phytochemical	3-Pgsgd aglycone	Cytochrome P450 17A1	CYP17A1	P05093	CHEMBL3522	Cytochrome P450	0.36441	14 / 50
Phytochemical	3-Pgsgd aglycone	Sterol regulatory element-binding protein 2	SREBF2	Q12772	CHEMBL1795166	Unclassified protein	0.314405	1 / 1
Phytochemical	3-Pgsgd aglycone	Estrogen receptor alpha	ESR1	P03372	CHEMBL206	Nuclear receptor	0.206119	4 / 39
Phytochemical	3-Pgsgd aglycone	Estrogen receptor beta	ESR2	Q92731	CHEMBL242	Nuclear receptor	0.206119	3 / 47
Phytochemical	3-Pgsgd aglycone	Cytochrome P450 19A1	CYP19A1	P11511	CHEMBL1978	Cytochrome P450	0.147815	1 / 161
Phytochemical	3-Pgsgd aglycone	Nuclear receptor ROR-alpha	RORA	P35398	CHEMBL5868	Nuclear receptor	0.139453	3 / 3
Phytochemical	3-Pgsgd aglycone	Cytochrome P450 2C19	CYP2C19	P33261	CHEMBL3622	Cytochrome P450	0.131156	0 / 3
Phytochemical	3-Pgsgd aglycone	Norepinephrine transporter	SLC6A2	P23975	CHEMBL222	Electrochemical transporter	0.131156	2 / 2
Phytochemical	3-Pgsgd aglycone	Butyrylcholinesterase	BCHE	P06276	CHEMBL1914	Hydrolase	0.122827	7 / 2
Phytochemical	3-Pgsgd aglycone	Corticosteroid binding globulin	SERPINA6	P08185	CHEMBL2421	Secreted protein	0.114495	0 / 18
Phytochemical	3-Pgsgd aglycone	Acetylcholinesterase	ACHE	P22303	CHEMBL220	Hydrolase	0.106166	3 / 1
Phytochemical	3-Pgsgd aglycone	Carboxylesterase 2	CES2	O00748	CHEMBL3180	Enzyme	0.106166	5 / 10
Phytochemical	3-Pgsgd aglycone	Muscarinic acetylcholine receptor M2	CHRM2	P08172	CHEMBL211	Family A G protein-coupled receptor	0.106166	1 / 1
Phytochemical	3-Pgsgd aglycone	Anti-estrogen binding site (AEBS) (by homology)	DHCR7	Q9UBM7	CHEMBL2169735	Enzyme	0.106166	3 / 5
Phytochemical	3-Pgsgd aglycone	Glucose-6-phosphate 1-dehydrogenase	G6PD	P11413	CHEMBL5347	Enzyme	0.106166	1 / 2
Phytochemical	3-Pgsgd aglycone	Glycine receptor subunit alpha-1	GLRA1	P23415	CHEMBL5845	Ligand-gated ion channel	0.106166	1 / 1
Phytochemical	3-Pgsgd aglycone	11-beta-hydroxysteroid dehydrogenase 1	HSD11B1	P28845	CHEMBL4235	Enzyme	0.106166	22 / 23
Phytochemical	3-Pgsgd aglycone	11-beta-hydroxysteroid dehydrogenase 2	HSD11B2	P80365	CHEMBL3746	Enzyme	0.106166	5 / 8
Phytochemical	3-Pgsgd aglycone	Nitric oxide synthase, inducible (by homology)	NOS2	P35228	CHEMBL4481	Enzyme	0.106166	1 / 16
Phytochemical	3-Pgsgd aglycone	LXR-beta	NR1H2	P55055	CHEMBL4093	Nuclear receptor	0.106166	3 / 1
Phytochemical	3-Pgsgd aglycone	Nuclear receptor subfamily 1 group I member 3 (by homology)	NR1I3	Q14994	CHEMBL5503	Nuclear receptor	0.106166	0 / 3
Phytochemical	3-Pgsgd aglycone	DNA polymerase beta (by homology)	POLB	P06746	CHEMBL2392	Enzyme	0.106166	0 / 6
Phytochemical	3-Pgsgd aglycone	Peroxisome proliferator-activated receptor alpha	PPARA	Q07869	CHEMBL239	Nuclear receptor	0.106166	0 / 11
Phytochemical	3-Pgsgd aglycone	Peroxisome proliferator-activated receptor delta	PPARD	Q03181	CHEMBL3979	Nuclear receptor	0.106166	0 / 8
Phytochemical	3-Pgsgd aglycone	Peroxisome proliferator-activated receptor gamma	PPARG	P37231	CHEMBL235	Nuclear receptor	0.106166	0 / 12
Phytochemical	3-Pgsgd aglycone	Prostanoid EP1 receptor (by homology)	PTGER1	P34995	CHEMBL1811	Family A G protein-coupled receptor	0.106166	0 / 9
Phytochemical	3-Pgsgd aglycone	Prostanoid EP2 receptor (by homology)	PTGER2	P43116	CHEMBL1881	Family A G protein-coupled receptor	0.106166	0 / 20
Phytochemical	3-Pgsgd aglycone	Prostaglandin E synthase	PTGES	O14684	CHEMBL5658	Enzyme	0.106166	0 / 10
Phytochemical	3-Pgsgd aglycone	Protein-tyrosine phosphatase 1B	PTPN1	P18031	CHEMBL335	Phosphatase	0.106166	10 / 47
Phytochemical	3-Pgsgd aglycone	T-cell protein-tyrosine phosphatase	PTPN2	P17706	CHEMBL3807	Phosphatase	0.106166	0 / 15
Phytochemical	3-Pgsgd aglycone	Protein-tyrosine phosphatase 1C	PTPN6	P29350	CHEMBL3166	Phosphatase	0.106166	0 / 1
Phytochemical	3-Pgsgd aglycone	Serotonin transporter	SLC6A4	P31645	CHEMBL228	Electrochemical transporter	0.106166	7 / 5
Phytochemical	3-Pgsgd aglycone	Squalene monooxygenase	SQLE	Q14534	CHEMBL3592	Enzyme	0.106166	0 / 4
Phytochemical	3-Pgsgd aglycone	UDP-glucuronosyltransferase 2B7	UGT2B7	P16662	CHEMBL4370	Enzyme	0.106166	0 / 8
Phytochemical	3-Pgsgd aglycone	Vitamin D receptor	VDR	P11473	CHEMBL1977	Nuclear receptor	0.106166	25 / 49
Phytochemical	4alpha-Methylzymosterol	Androgen Receptor	AR	P10275	CHEMBL1871	Nuclear receptor	0.50804	19 / 106
Phytochemical	4alpha-Methylzymosterol	Norepinephrine transporter	SLC6A2	P23975	CHEMBL222	Electrochemical transporter	0.367632	2 / 2
Phytochemical	4alpha-Methylzymosterol	HMG-CoA reductase	HMGCR	P04035	CHEMBL402	Oxidoreductase	0.306239	34 / 22
Phytochemical	4alpha-Methylzymosterol	Cytochrome P450 51 (by homology)	CYP51A1	Q16850	CHEMBL3849	Cytochrome P450	0.306239	3 / 2
Phytochemical	4alpha-Methylzymosterol	Butyrylcholinesterase	BCHE	P06276	CHEMBL1914	Hydrolase	0.271107	4 / 2
Phytochemical	4alpha-Methylzymosterol	LXR-alpha	NR1H3	Q13133	CHEMBL2808	Nuclear receptor	0.236049	19 / 20
Phytochemical	4alpha-Methylzymosterol	Niemann-Pick C1-like protein 1	NPC1L1	Q9UHC9	CHEMBL2027	Other membrane protein	0.22727	11 / 13
Phytochemical	4alpha-Methylzymosterol	Nuclear receptor ROR-gamma	RORC	P51449	CHEMBL1741186	Nuclear receptor	0.192105	11 / 9
Phytochemical	4alpha-Methylzymosterol	Protein-tyrosine phosphatase 1B	PTPN1	P18031	CHEMBL335	Phosphatase	0.183405	13 / 52
Phytochemical	4alpha-Methylzymosterol	Cytochrome P450 17A1	CYP17A1	P05093	CHEMBL3522	Cytochrome P450	0.183405	21 / 51
Phytochemical	4alpha-Methylzymosterol	Estrogen receptor alpha	ESR1	P03372	CHEMBL206	Nuclear receptor	0.14831	7 / 40
Phytochemical	4alpha-Methylzymosterol	Serotonin transporter	SLC6A4	P31645	CHEMBL228	Electrochemical transporter	0.14831	5 / 5
Phytochemical	4alpha-Methylzymosterol	Acetylcholinesterase	ACHE	P22303	CHEMBL220	Hydrolase	0.14831	3 / 1
Phytochemical	4alpha-Methylzymosterol	Cytochrome P450 19A1	CYP19A1	P11511	CHEMBL1978	Cytochrome P450	0.139523	3 / 190
Phytochemical	4alpha-Methylzymosterol	Muscarinic acetylcholine receptor M2	CHRM2	P08172	CHEMBL211	Family A G protein-coupled receptor	0.139523	1 / 2
Phytochemical	4alpha-Methylzymosterol	Cytochrome P450 2C19	CYP2C19	P33261	CHEMBL3622	Cytochrome P450	0.113207	1 / 3
Phytochemical	4alpha-Methylzymosterol	Nuclear receptor subfamily 1 group I member 3 (by homology)	NR1I3	Q14994	CHEMBL5503	Nuclear receptor	0.104441	0 / 3
Phytochemical	4alpha-Methylzymosterol	Testis-specific androgen-binding protein	SHBG	P04278	CHEMBL3305	Secreted protein	0.0956635	1 / 48
Phytochemical	4alpha-Methylzymosterol	Sterol regulatory element-binding protein 2	SREBF2	Q12772	CHEMBL1795166	Unclassified protein	0.0956635	1 / 1
Phytochemical	4alpha-Methylzymosterol	Estrogen receptor beta	ESR2	Q92731	CHEMBL242	Nuclear receptor	0.0956635	4 / 48
Phytochemical	4-aminobutyric acid	GABA transporter 1	SLC6A1	P30531	CHEMBL1903	Electrochemical transporter	1	5 / 1
Phytochemical	4-aminobutyric acid	GABA-A receptor; alpha-1/beta-2/gamma-2	GABRA1 GABRB2 GABRG2	P14867 P47870 P18507	CHEMBL2095172	Ligand-gated ion channel	1	1 / 1
Phytochemical	4-aminobutyric acid	GABA A receptor alpha-3/beta-2/gamma-2	GABRA3 GABRB2 GABRG2	P34903 P47870 P18507	CHEMBL2111339	Ligand-gated ion channel	1	2 / 1
Phytochemical	4-aminobutyric acid	GABA A receptor alpha-2/beta-2/gamma-2	GABRA2 GABRB2 GABRG2	P47869 P47870 P18507	CHEMBL2111413	Ligand-gated ion channel	1	2 / 1
Phytochemical	4-aminobutyric acid	GABA-B receptor	GABBR2 GABBR1	O75899 Q9UBS5	CHEMBL2111463	Family C G protein-coupled receptor	1	5 / 1
Phytochemical	4-aminobutyric acid	GABA receptor rho-1 subunit	GABRR1	P24046	CHEMBL3561	Ligand-gated ion channel	1	2 / 1
Phytochemical	4-aminobutyric acid	GABA transporter 3	SLC6A11	P48066	CHEMBL5208	Electrochemical transporter	1	1 / 1
Phytochemical	4-aminobutyric acid	GABA transporter 2 (by homology)	SLC6A13	Q9NSD5	CHEMBL4535	Electrochemical transporter	1	1 / 1
Phytochemical	4-aminobutyric acid	Betaine transporter	SLC6A12	P48065	CHEMBL3715	Electrochemical transporter	0.125818	3 / 3
Phytochemical	4-aminobutyric acid	Glutamate receptor ionotropic kainate 1	GRIK1	P39086	CHEMBL1918	Ligand-gated ion channel	0.0339707	0 / 10
Phytochemical	4-aminobutyric acid	Glutamate receptor ionotropic, AMPA 1	GRIA1	P42261	CHEMBL2009	Ligand-gated ion channel	0.0339707	0 / 1
Phytochemical	4-aminobutyric acid	Glutamate receptor ionotropic kainate 5	GRIK5	Q16478	CHEMBL2675	Ligand-gated ion channel	0.0339707	0 / 1
Phytochemical	4-aminobutyric acid	Excitatory amino acid transporter 3	SLC1A1	P43005	CHEMBL2721	Electrochemical transporter	0.0339707	0 / 3
Phytochemical	4-aminobutyric acid	Metabotropic glutamate receptor 4	GRM4	Q14833	CHEMBL2736	Family C G protein-coupled receptor	0.0339707	0 / 3
Phytochemical	4-aminobutyric acid	Glutamate receptor ionotropic, AMPA 4	GRIA4	P48058	CHEMBL3190	Ligand-gated ion channel	0.0339707	0 / 1
Phytochemical	4-aminobutyric acid	Metabotropic glutamate receptor 5	GRM5	P41594	CHEMBL3227	Family C G protein-coupled receptor	0.0339707	0 / 4
Phytochemical	4-aminobutyric acid	Metabotropic glutamate receptor 8	GRM8	O00222	CHEMBL3228	Family C G protein-coupled receptor	0.0339707	0 / 3
Phytochemical	4-aminobutyric acid	Glutamate receptor ionotropic kainate 2	GRIK2	Q13002	CHEMBL3683	Ligand-gated ion channel	0.0339707	0 / 8
Phytochemical	4-aminobutyric acid	Glutamate receptor ionotropic kainate 3	GRIK3	Q13003	CHEMBL3684	Ligand-gated ion channel	0.0339707	0 / 1
Phytochemical	4-aminobutyric acid	Metabotropic glutamate receptor 1	GRM1	Q13255	CHEMBL3772	Family C G protein-coupled receptor	0.0339707	0 / 4
Phytochemical	4-aminobutyric acid	Metabotropic glutamate receptor 7	GRM7	Q14831	CHEMBL3777	Family C G protein-coupled receptor	0.0339707	0 / 1
Phytochemical	4-aminobutyric acid	Glutamate receptor ionotropic, AMPA 2	GRIA2	P42262	CHEMBL4016	Ligand-gated ion channel	0.0339707	0 / 1
Phytochemical	4-aminobutyric acid	Histone deacetylase 3	HDAC3	O15379	CHEMBL1829	Eraser	0.0238327	0 / 1
Phytochemical	4-aminobutyric acid	Gamma-butyrobetaine dioxygenase	BBOX1	O75936	CHEMBL2163175	Enzyme	0.0238327	0 / 11
Phytochemical	4-aminobutyric acid	Gamma-amino-N-butyrate transaminase	ABAT	P80404	CHEMBL2044	Transferase	0.0238327	2 / 0
Phytochemical	4-HYDROXYBENZOIC ACID	Carbonic anhydrase II	CA2	P00918	CHEMBL205	Lyase	1	18 / 61
Phytochemical	4-HYDROXYBENZOIC ACID	Carbonic anhydrase VII	CA7	P43166	CHEMBL2326	Lyase	1	6 / 27
Phytochemical	4-HYDROXYBENZOIC ACID	Carbonic anhydrase I	CA1	P00915	CHEMBL261	Lyase	1	17 / 54
Phytochemical	4-HYDROXYBENZOIC ACID	Carbonic anhydrase III	CA3	P07451	CHEMBL2885	Lyase	1	3 / 5
Phytochemical	4-HYDROXYBENZOIC ACID	Carbonic anhydrase VI	CA6	P23280	CHEMBL3025	Lyase	1	5 / 6
Phytochemical	4-HYDROXYBENZOIC ACID	Carbonic anhydrase XII	CA12	O43570	CHEMBL3242	Lyase	1	12 / 32
Phytochemical	4-HYDROXYBENZOIC ACID	Carbonic anhydrase XIV	CA14	Q9ULX7	CHEMBL3510	Lyase	1	7 / 27
Phytochemical	4-HYDROXYBENZOIC ACID	Carbonic anhydrase IX	CA9	Q16790	CHEMBL3594	Lyase	1	11 / 29
Phytochemical	4-HYDROXYBENZOIC ACID	Carbonic anhydrase IV	CA4	P22748	CHEMBL3729	Lyase	1	3 / 5
Phytochemical	4-HYDROXYBENZOIC ACID	Carbonic anhydrase VB	CA5B	Q9Y2D0	CHEMBL3969	Lyase	1	4 / 3
Phytochemical	4-HYDROXYBENZOIC ACID	Carbonic anhydrase VA	CA5A	P35218	CHEMBL4789	Lyase	1	3 / 4
Phytochemical	4-HYDROXYBENZOIC ACID	Carbonic anhydrase XIII (by homology)	CA13	Q8N1Q1	CHEMBL3912	Lyase	1	2 / 2
Phytochemical	4-HYDROXYBENZOIC ACID	Alpha-(1,3)-fucosyltransferase 7	FUT7	Q11130	CHEMBL3596077	Transferase	0.0849737	0 / 2
Phytochemical	4-HYDROXYBENZOIC ACID	D-amino-acid oxidase	DAO	P14920	CHEMBL5485	Enzyme	0.0339707	7 / 1
Phytochemical	4-HYDROXYBENZOIC ACID	Steroid 5-alpha-reductase 2	SRD5A2	P31213	CHEMBL1856	Oxidoreductase	0.0339707	0 / 18
Phytochemical	4-HYDROXYBENZOIC ACID	Estrogen receptor beta	ESR2	Q92731	CHEMBL242	Nuclear receptor	0.0238327	1 / 13
Phytochemical	4-HYDROXYBENZOIC ACID	Squalene monooxygenase (by homology)	SQLE	Q14534	CHEMBL3592	Enzyme	0.0238327	0 / 4
Phytochemical	4-HYDROXYBENZOIC ACID	Aldo-keto reductase family 1 member C2	AKR1C2	P52895	CHEMBL5847	Enzyme	0.0238327	2 / 16
Phytochemical	4-HYDROXYBENZOIC ACID	Aldo-keto reductase family 1 member C1	AKR1C1	Q04828	CHEMBL5905	Enzyme	0.0238327	2 / 8
Phytochemical	4-HYDROXYBENZOIC ACID	Serine/threonine-protein kinase/endoribonuclease IRE1	ERN1	O75460	CHEMBL1163101	Enzyme	0.0238327	0 / 36
Phytochemical	4-HYDROXYBENZOIC ACID	Histone deacetylase 6	HDAC6	Q9UBN7	CHEMBL1865	Eraser	0.0238327	1 / 0
Phytochemical	4-HYDROXYBENZOIC ACID	Histone deacetylase 8	HDAC8	Q9BY41	CHEMBL3192	Eraser	0.0238327	1 / 0
Phytochemical	4-HYDROXYBENZOIC ACID	L-lactate dehydrogenase A chain	LDHA	P00338	CHEMBL4835	Enzyme	0.0238327	0 / 11
Phytochemical	4-HYDROXYBENZOIC ACID	L-lactate dehydrogenase B chain	LDHB	P07195	CHEMBL4940	Enzyme	0.0238327	0 / 9
Phytochemical	5-Hydroxytryptamine	Serotonin 2b (5-HT2b) receptor	HTR2B	P41595	CHEMBL1833	Family A G protein-coupled receptor	1	102 / 49
Phytochemical	5-Hydroxytryptamine	Serotonin 4 (5-HT4) receptor	HTR4	Q13639	CHEMBL1875	Family A G protein-coupled receptor	1	6 / 9
Phytochemical	5-Hydroxytryptamine	Serotonin 1b (5-HT1b) receptor	HTR1B	P28222	CHEMBL1898	Family A G protein-coupled receptor	1	53 / 183
Phytochemical	5-Hydroxytryptamine	Serotonin 1d (5-HT1d) receptor	HTR1D	P28221	CHEMBL1983	Family A G protein-coupled receptor	1	27 / 203
Phytochemical	5-Hydroxytryptamine	Dopamine D1 receptor	DRD1	P21728	CHEMBL2056	Family A G protein-coupled receptor	1	42 / 22
Phytochemical	5-Hydroxytryptamine	Serotonin 1a (5-HT1a) receptor	HTR1A	P08908	CHEMBL214	Family A G protein-coupled receptor	1	73 / 175
Phytochemical	5-Hydroxytryptamine	Serotonin 1e (5-HT1e) receptor	HTR1E	P28566	CHEMBL2182	Family A G protein-coupled receptor	1	2 / 13
Phytochemical	5-Hydroxytryptamine	Serotonin 2a (5-HT2a) receptor	HTR2A	P28223	CHEMBL224	Family A G protein-coupled receptor	1	198 / 173
Phytochemical	5-Hydroxytryptamine	Serotonin 2c (5-HT2c) receptor	HTR2C	P28335	CHEMBL225	Family A G protein-coupled receptor	1	149 / 115
Phytochemical	5-Hydroxytryptamine	Serotonin transporter (by homology)	SLC6A4	P31645	CHEMBL228	Electrochemical transporter	1	90 / 227
Phytochemical	5-Hydroxytryptamine	Dopamine D3 receptor	DRD3	P35462	CHEMBL234	Family A G protein-coupled receptor	1	47 / 60
Phytochemical	5-Hydroxytryptamine	Adenosine A3 receptor	ADORA3	P0DMS8	CHEMBL256	Family A G protein-coupled receptor	1	1 / 3
Phytochemical	5-Hydroxytryptamine	Serotonin 7 (5-HT7) receptor	HTR7	P34969	CHEMBL3155	Family A G protein-coupled receptor	1	15 / 46
Phytochemical	5-Hydroxytryptamine	Serotonin 6 (5-HT6) receptor	HTR6	P50406	CHEMBL3371	Family A G protein-coupled receptor	1	21 / 166
Phytochemical	5-Hydroxytryptamine	Serotonin 5a (5-HT5a) receptor	HTR5A	P47898	CHEMBL3426	Family A G protein-coupled receptor	1	5 / 30
Phytochemical	5-Hydroxytryptamine	Serotonin 3a (5-HT3a) receptor	HTR3A	P46098	CHEMBL1899	Ligand-gated ion channel	0.221211	1 / 4
Phytochemical	5-Hydroxytryptamine	Dopamine transporter	SLC6A3	Q01959	CHEMBL238	Electrochemical transporter	0.159648	84 / 58
Phytochemical	5-Hydroxytryptamine	Melatonin receptor 1A	MTNR1A	P48039	CHEMBL1945	Family A G protein-coupled receptor	0.124538	2 / 131
Phytochemical	5-Hydroxytryptamine	Melatonin receptor 1B	MTNR1B	P49286	CHEMBL1946	Family A G protein-coupled receptor	0.124538	2 / 123
Phytochemical	5-Hydroxytryptamine	Alpha-2a adrenergic receptor	ADRA2A	P08913	CHEMBL1867	Family A G protein-coupled receptor	0.115731	4 / 12
Phytochemical	5-Hydroxytryptamine	Adrenergic receptor alpha-2	ADRA2C	P18825	CHEMBL1916	Family A G protein-coupled receptor	0.115731	5 / 10
Phytochemical	5-Hydroxytryptamine	Norepinephrine transporter	SLC6A2	P23975	CHEMBL222	Electrochemical transporter	0.0981627	56 / 41
Phytochemical	5-Hydroxytryptamine	Sigma opioid receptor	SIGMAR1	Q99720	CHEMBL287	Membrane receptor	0.0893705	42 / 29
Phytochemical	5-Hydroxytryptamine	Vascular endothelial growth factor receptor 3	FLT4	P35916	CHEMBL1955	Kinase	0.0893705	0 / 9
Phytochemical	5-Hydroxytryptamine	Insulin-like growth factor I receptor	IGF1R	P08069	CHEMBL1957	Kinase	0.0893705	0 / 9
Phytochemical	5-Hydroxytryptamine	Vascular endothelial growth factor receptor 2	KDR	P35968	CHEMBL279	Kinase	0.0893705	0 / 12
Phytochemical	5-Hydroxytryptamine	Beta-1 adrenergic receptor	ADRB1	P08588	CHEMBL213	Family A G protein-coupled receptor	0.08057	5 / 11
Phytochemical	5-Hydroxytryptamine	Histamine H1 receptor	HRH1	P35367	CHEMBL231	Family A G protein-coupled receptor	0.08057	6 / 8
Phytochemical	5-Hydroxytryptamine	Leukotriene A4 hydrolase	LTA4H	P09960	CHEMBL4618	Protease	0.08057	4 / 14
Phytochemical	5-Hydroxytryptamine	Dopamine D2 receptor	DRD2	P14416	CHEMBL217	Family A G protein-coupled receptor	0.08057	167 / 154
Phytochemical	5-Hydroxytryptamine	Myeloperoxidase	MPO	P05164	CHEMBL2439	Enzyme	0.08057	1 / 46
Phytochemical	5-Hydroxytryptamine	Kappa Opioid receptor	OPRK1	P41145	CHEMBL237	Family A G protein-coupled receptor	0.08057	37 / 36
Phytochemical	5-Hydroxytryptamine	Histamine H3 receptor	HRH3	Q9Y5N1	CHEMBL264	Family A G protein-coupled receptor	0.08057	33 / 11
Phytochemical	5-Hydroxytryptamine	Aminopeptidase N	ANPEP	P15144	CHEMBL1907	Protease	0.08057	4 / 0
Phytochemical	5-Hydroxytryptamine	Histamine H2 receptor	HRH2	P25021	CHEMBL1941	Family A G protein-coupled receptor	0.08057	6 / 1
Phytochemical	5-Hydroxytryptamine	Anandamide amidohydrolase	FAAH	O00519	CHEMBL2243	Enzyme	0.0717872	0 / 1
Phytochemical	5-Hydroxytryptamine	Vanilloid receptor	TRPV1	Q8NER1	CHEMBL4794	Voltage-gated ion channel	0.0717872	0 / 15
Phytochemical	5-Hydroxytryptamine	Alpha-2b adrenergic receptor	ADRA2B	P18089	CHEMBL1942	Family A G protein-coupled receptor	0.0717872	3 / 11
Phytochemical	5-Hydroxytryptamine	Dihydropteridine reductase	QDPR	P09417	CHEMBL3730	Enzyme	0.0717872	6 / 0
Phytochemical	5-Hydroxytryptamine	Phenylethanolamine N-methyltransferase	PNMT	P11086	CHEMBL4617	Enzyme	0.0717872	11 / 0
Phytochemical	5-Hydroxytryptamine	Alpha-1b adrenergic receptor	ADRA1B	P35368	CHEMBL232	Family A G protein-coupled receptor	0.0717872	0 / 7
Phytochemical	5-Hydroxytryptamine	Acetylcholinesterase	ACHE	P22303	CHEMBL220	Hydrolase	0.0717872	0 / 58
Phytochemical	5-Hydroxytryptamine	Androgen Receptor	AR	P10275	CHEMBL1871	Nuclear receptor	0.0717872	0 / 3
Phytochemical	5-Hydroxytryptamine	Mineralocorticoid receptor	NR3C2	P08235	CHEMBL1994	Nuclear receptor	0.0717872	0 / 11
Phytochemical	5-Hydroxytryptamine	Glucocorticoid receptor	NR3C1	P04150	CHEMBL2034	Nuclear receptor	0.0717872	0 / 31
Phytochemical	5-Hydroxytryptamine	Progesterone receptor	PGR	P06401	CHEMBL208	Nuclear receptor	0.0717872	0 / 7
Phytochemical	5-Hydroxytryptamine	Neuronal acetylcholine receptor; alpha3/beta4	CHRNA3 CHRNB4	P32297 P30926	CHEMBL1907594	Ligand-gated ion channel	0.0717872	40 / 0
Phytochemical	5-Hydroxytryptamine	Amine oxidase, copper containing	AOC3	Q16853	CHEMBL3437	Enzyme	0.0717872	13 / 0
Phytochemical	5-Hydroxytryptamine	Monoamine oxidase B	MAOB	P27338	CHEMBL2039	Oxidoreductase	0.0717872	26 / 4
Phytochemical	5-Hydroxytryptamine	Histone acetyltransferase PCAF	KAT2B	Q92831	CHEMBL5500	Writer	0.0717872	6 / 0
Phytochemical	5-Hydroxytryptamine	Transient receptor potential cation channel subfamily M member 8 (by homology)	TRPM8	Q7Z2W7	CHEMBL1075319	Voltage-gated ion channel	0.0717872	0 / 1
Phytochemical	5-Hydroxytryptamine	Monoamine oxidase A	MAOA	P21397	CHEMBL1951	Oxidoreductase	0.0717872	20 / 12
Phytochemical	5-Hydroxytryptamine	Phospholipase A2 group IIA	PLA2G2A	P14555	CHEMBL3474	Enzyme	0.0717872	1 / 64
Phytochemical	5-Hydroxytryptamine	Mu opioid receptor	OPRM1	P35372	CHEMBL233	Family A G protein-coupled receptor	0.0717872	60 / 123
Phytochemical	5-Hydroxytryptamine	Kynurenine/alpha-aminoadipate aminotransferase, mitochondrial	AADAT	Q8N5Z0	CHEMBL2046259	Enzyme	0.0717872	28 / 0
Phytochemical	5-Hydroxytryptamine	Kynurenine--oxoglutarate transaminase 3	KYAT3	Q6YP21	CHEMBL2046260	Enzyme	0.0717872	3 / 0
Phytochemical	5-Hydroxytryptamine	Quinone reductase 2	NQO2	P16083	CHEMBL3959	Enzyme	0.0717872	1 / 16
Phytochemical	5-Hydroxytryptamine	Dipeptidyl peptidase II	DPP7	Q9UHL4	CHEMBL3976	Protease	0.0717872	25 / 0
Phytochemical	5-Hydroxytryptamine	Neuronal acetylcholine receptor protein alpha-4 subunit	CHRNA4	P43681	CHEMBL1882	Ligand-gated ion channel	0.0717872	18 / 0
Phytochemical	5-Hydroxytryptamine	Alpha-1a adrenergic receptor	ADRA1A	P35348	CHEMBL229	Family A G protein-coupled receptor	0.0717872	3 / 31
Phytochemical	5-Hydroxytryptamine	Epidermal growth factor receptor erbB1	EGFR	P00533	CHEMBL203	Kinase	0.0717872	1 / 11
Phytochemical	alpha trihalose	Cyclin-dependent kinase 1	CDK1	P06493	CHEMBL308	Kinase	0.176594	1 / 1
Phytochemical	alpha trihalose	Heat shock protein HSP 90-alpha	HSP90AA1	P07900	CHEMBL3880	Other cytosolic protein	0.109946	0 / 3
Phytochemical	alpha trihalose	Vascular endothelial growth factor A	VEGFA	P15692	CHEMBL1783	Secreted protein	0.109946	0 / 2
Phytochemical	alpha trihalose	Gamma-secretase	PSEN2 PSENEN NCSTN APH1A PSEN1 APH1B	P49810 Q9NZ42 Q92542 Q96BI3 P49768 Q8WW43	CHEMBL2094135	Protease	0.109946	0 / 7
Phytochemical	alpha trihalose	Acidic fibroblast growth factor	FGF1	P05230	CHEMBL2120	Secreted protein	0.109946	0 / 7
Phytochemical	alpha trihalose	Heparanase	HPSE	Q9Y251	CHEMBL3921	Enzyme	0.109946	0 / 5
Phytochemical	alpha trihalose	Basic fibroblast growth factor	FGF2	P09038	CHEMBL3107	Secreted protein	0.101614	1 / 4
Phytochemical	alpha trihalose	Galectin-4	LGALS4	P56470	CHEMBL1671608	Other cytosolic protein	0.101614	0 / 3
Phytochemical	alpha trihalose	Galectin-3	LGALS3	P17931	CHEMBL4531	Other cytosolic protein	0.101614	0 / 4
Phytochemical	alpha trihalose	Galectin-8	LGALS8	O00214	CHEMBL5475	Other cytosolic protein	0.101614	0 / 3
Phytochemical	alpha trihalose	Glutamate carboxypeptidase II	FOLH1	Q04609	CHEMBL1892	Protease	0.101614	8 / 0
Phytochemical	alpha trihalose	Serotonin 2b (5-HT2b) receptor	HTR2B	P41595	CHEMBL1833	Family A G protein-coupled receptor	0.101614	0 / 1
Phytochemical	alpha trihalose	Alpha-2a adrenergic receptor	ADRA2A	P08913	CHEMBL1867	Family A G protein-coupled receptor	0.101614	0 / 1
Phytochemical	alpha trihalose	Adrenergic receptor alpha-2	ADRA2C	P18825	CHEMBL1916	Family A G protein-coupled receptor	0.101614	0 / 1
Phytochemical	alpha trihalose	Alpha-2b adrenergic receptor	ADRA2B	P18089	CHEMBL1942	Family A G protein-coupled receptor	0.101614	0 / 1
Phytochemical	alpha trihalose	Dopamine D1 receptor	DRD1	P21728	CHEMBL2056	Family A G protein-coupled receptor	0.101614	0 / 1
Phytochemical	alpha trihalose	Dopamine D2 receptor	DRD2	P14416	CHEMBL217	Family A G protein-coupled receptor	0.101614	0 / 1
Phytochemical	alpha trihalose	Alpha-1d adrenergic receptor	ADRA1D	P25100	CHEMBL223	Family A G protein-coupled receptor	0.101614	0 / 1
Phytochemical	alpha trihalose	Serotonin 2a (5-HT2a) receptor	HTR2A	P28223	CHEMBL224	Family A G protein-coupled receptor	0.101614	0 / 1
Phytochemical	alpha trihalose	Serotonin 2c (5-HT2c) receptor	HTR2C	P28335	CHEMBL225	Family A G protein-coupled receptor	0.101614	0 / 1
Phytochemical	alpha trihalose	Dopamine D3 receptor	DRD3	P35462	CHEMBL234	Family A G protein-coupled receptor	0.101614	0 / 1
Phytochemical	alpha trihalose	Cytochrome P450 2D6	CYP2D6	P10635	CHEMBL289	Cytochrome P450	0.101614	0 / 1
Phytochemical	alpha trihalose	Serotonin 6 (5-HT6) receptor	HTR6	P50406	CHEMBL3371	Family A G protein-coupled receptor	0.101614	0 / 1
Phytochemical	alpha trihalose	Alpha-1a adrenergic receptor (by homology)	ADRA1A	P35348	CHEMBL229	Family A G protein-coupled receptor	0.101614	0 / 1
Phytochemical	alpha trihalose	Serotonin 1b (5-HT1b) receptor (by homology)	HTR1B	P28222	CHEMBL1898	Family A G protein-coupled receptor	0.101614	0 / 1
Phytochemical	alpha trihalose	Nuclear receptor ROR-gamma	RORC	P51449	CHEMBL1741186	Nuclear receptor	0.101614	0 / 2
Phytochemical	alpha trihalose	Signal transducer and activator of transcription 3	STAT3	P40763	CHEMBL4026	Transcription factor	0.101614	0 / 7
Phytochemical	alpha-D-galacturonate	Vitamin D receptor	VDR	P11473	CHEMBL1977	Nuclear receptor	0.08057	0 / 1
Phytochemical	alpha-D-galacturonate	Gamma-secretase	PSEN2 PSENEN NCSTN APH1A PSEN1 APH1B	P49810 Q9NZ42 Q92542 Q96BI3 P49768 Q8WW43	CHEMBL2094135	Protease	0.0717872	0 / 9
Phytochemical	alpha-D-galacturonate	Serotonin 2b (5-HT2b) receptor	HTR2B	P41595	CHEMBL1833	Family A G protein-coupled receptor	0.0717872	0 / 1
Phytochemical	alpha-D-galacturonate	Alpha-2a adrenergic receptor	ADRA2A	P08913	CHEMBL1867	Family A G protein-coupled receptor	0.0717872	0 / 1
Phytochemical	alpha-D-galacturonate	Adrenergic receptor alpha-2	ADRA2C	P18825	CHEMBL1916	Family A G protein-coupled receptor	0.0717872	0 / 1
Phytochemical	alpha-D-galacturonate	Alpha-2b adrenergic receptor	ADRA2B	P18089	CHEMBL1942	Family A G protein-coupled receptor	0.0717872	0 / 1
Phytochemical	alpha-D-galacturonate	Dopamine D1 receptor	DRD1	P21728	CHEMBL2056	Family A G protein-coupled receptor	0.0717872	0 / 1
Phytochemical	alpha-D-galacturonate	Dopamine D2 receptor	DRD2	P14416	CHEMBL217	Family A G protein-coupled receptor	0.0717872	0 / 1
Phytochemical	alpha-D-galacturonate	Alpha-1d adrenergic receptor	ADRA1D	P25100	CHEMBL223	Family A G protein-coupled receptor	0.0717872	0 / 1
Phytochemical	alpha-D-galacturonate	Serotonin 2a (5-HT2a) receptor	HTR2A	P28223	CHEMBL224	Family A G protein-coupled receptor	0.0717872	0 / 1
Phytochemical	alpha-D-galacturonate	Serotonin 2c (5-HT2c) receptor	HTR2C	P28335	CHEMBL225	Family A G protein-coupled receptor	0.0717872	0 / 1
Phytochemical	alpha-D-galacturonate	Dopamine D3 receptor	DRD3	P35462	CHEMBL234	Family A G protein-coupled receptor	0.0717872	0 / 1
Phytochemical	alpha-D-galacturonate	Cytochrome P450 2D6	CYP2D6	P10635	CHEMBL289	Cytochrome P450	0.0717872	0 / 1
Phytochemical	alpha-D-galacturonate	Serotonin 6 (5-HT6) receptor	HTR6	P50406	CHEMBL3371	Family A G protein-coupled receptor	0.0717872	0 / 1
Phytochemical	alpha-D-galacturonate	Alpha-1a adrenergic receptor (by homology)	ADRA1A	P35348	CHEMBL229	Family A G protein-coupled receptor	0.0717872	0 / 1
Phytochemical	alpha-D-galacturonate	Serotonin 1b (5-HT1b) receptor (by homology)	HTR1B	P28222	CHEMBL1898	Family A G protein-coupled receptor	0.0717872	0 / 1
Phytochemical	alpha-D-galacturonate	Nuclear receptor ROR-gamma	RORC	P51449	CHEMBL1741186	Nuclear receptor	0.0717872	0 / 1
Phytochemical	alpha-D-galacturonate	Protein phosphatase 2C alpha	PPM1A	P35813	CHEMBL2437	Phosphatase	0.0717872	0 / 1
Phytochemical	alpha-D-galacturonate	Glycine receptor subunit alpha-1	GLRA1	P23415	CHEMBL5845	Ligand-gated ion channel	0.0717872	0 / 10
Phytochemical	alpha-D-galacturonate	Glycine receptor subunit alpha-2	GLRA2	P23416	CHEMBL5871	Ligand-gated ion channel	0.0717872	0 / 7
Phytochemical	alpha-D-galacturonate	Kappa Opioid receptor	OPRK1	P41145	CHEMBL237	Family A G protein-coupled receptor	0.0717872	0 / 17
Phytochemical	alpha-D-glucose	Heat shock protein HSP 90-alpha	HSP90AA1	P07900	CHEMBL3880	Other cytosolic protein	0.133391	0 / 1
Phytochemical	alpha-D-glucose	Beta-glucocerebrosidase	GBA	P04062	CHEMBL2179	Enzyme	0.133391	3 / 4
Phytochemical	alpha-D-glucose	Vascular endothelial growth factor A	VEGFA	P15692	CHEMBL1783	Secreted protein	0.133391	0 / 2
Phytochemical	alpha-D-glucose	Gamma-secretase	PSEN2 PSENEN NCSTN APH1A PSEN1 APH1B	P49810 Q9NZ42 Q92542 Q96BI3 P49768 Q8WW43	CHEMBL2094135	Protease	0.133391	0 / 10
Phytochemical	alpha-D-glucose	Acidic fibroblast growth factor	FGF1	P05230	CHEMBL2120	Secreted protein	0.133391	0 / 4
Phytochemical	alpha-D-glucose	Basic fibroblast growth factor	FGF2	P09038	CHEMBL3107	Secreted protein	0.133391	0 / 2
Phytochemical	alpha-D-glucose	Heparanase	HPSE	Q9Y251	CHEMBL3921	Enzyme	0.133391	0 / 4
Phytochemical	alpha-D-glucose	Cyclin-dependent kinase 1	CDK1	P06493	CHEMBL308	Kinase	0.125076	0 / 1
Phytochemical	alpha-D-glucose	Galectin-4	LGALS4	P56470	CHEMBL1671608	Other cytosolic protein	0.125076	0 / 2
Phytochemical	alpha-D-glucose	Galectin-3	LGALS3	P17931	CHEMBL4531	Other cytosolic protein	0.125076	0 / 3
Phytochemical	alpha-D-glucose	Galectin-8	LGALS8	O00214	CHEMBL5475	Other cytosolic protein	0.125076	0 / 2
Phytochemical	alpha-D-glucose	Brain glycogen phosphorylase	PYGB	P11216	CHEMBL3856	Enzyme	0.116739	3 / 0
Phytochemical	alpha-Eleostearic acid	Peroxisome proliferator-activated receptor gamma	PPARG	P37231	CHEMBL235	Nuclear receptor	0.190657	512 / 19
Phytochemical	alpha-Eleostearic acid	Arachidonate 5-lipoxygenase	ALOX5	P09917	CHEMBL215	Oxidoreductase	0.141522	90 / 22
Phytochemical	alpha-Eleostearic acid	Leukotriene B4 receptor 1	LTB4R	Q15722	CHEMBL3911	Family A G protein-coupled receptor	0.116965	100 / 4
Phytochemical	alpha-Eleostearic acid	Fatty acid binding protein adipocyte	FABP4	P15090	CHEMBL2083	Fatty acid binding protein family	0.108771	33 / 4
Phytochemical	alpha-Eleostearic acid	Anandamide amidohydrolase	FAAH	O00519	CHEMBL2243	Enzyme	0.108771	9 / 19
Phytochemical	alpha-Eleostearic acid	Peroxisome proliferator-activated receptor alpha	PPARA	Q07869	CHEMBL239	Nuclear receptor	0.108771	340 / 15
Phytochemical	alpha-Eleostearic acid	Telomerase reverse transcriptase	TERT	O14746	CHEMBL2916	Enzyme	0.108771	1 / 2
Phytochemical	alpha-Eleostearic acid	Fatty acid binding protein epidermal	FABP5	Q01469	CHEMBL3674	Fatty acid binding protein family	0.108771	4 / 2
Phytochemical	alpha-Eleostearic acid	Peroxisome proliferator-activated receptor delta	PPARD	Q03181	CHEMBL3979	Nuclear receptor	0.108771	226 / 10
Phytochemical	alpha-Eleostearic acid	Fatty acid-binding protein, liver	FABP1	P07148	CHEMBL5421	Fatty acid binding protein family	0.108771	1 / 3
Phytochemical	alpha-Eleostearic acid	Fatty acid binding protein muscle	FABP3	P05413	CHEMBL3344	Fatty acid binding protein family	0.108771	21 / 5
Phytochemical	alpha-Eleostearic acid	Carboxylesterase 2	CES2	O00748	CHEMBL3180	Enzyme	0.100579	0 / 11
Phytochemical	alpha-Eleostearic acid	Acyl-CoA desaturase	SCD	O00767	CHEMBL5555	Enzyme	0.100579	10 / 1
Phytochemical	alpha-Eleostearic acid	DNA topoisomerase II alpha	TOP2A	P11388	CHEMBL1806	Isomerase	0.100579	0 / 2
Phytochemical	alpha-Eleostearic acid	Arachidonate 12-lipoxygenase	ALOX12	P18054	CHEMBL3687	Enzyme	0.100579	3 / 2
Phytochemical	alpha-Eleostearic acid	Dual specificity phosphatase Cdc25A	CDC25A	P30304	CHEMBL3775	Phosphatase	0.100579	24 / 8
Phytochemical	alpha-Eleostearic acid	Cytochrome P450 26B1	CYP26B1	Q9NR63	CHEMBL3713687	Cytochrome P450	0.100579	11 / 0
Phytochemical	alpha-Eleostearic acid	Cytochrome P450 26A1	CYP26A1	O43174	CHEMBL5141	Cytochrome P450	0.100579	14 / 0
Phytochemical	alpha-Eleostearic acid	Cytosolic phospholipase A2	PLA2G4A	P47712	CHEMBL3816	Enzyme	0.100579	80 / 0
Phytochemical	alpha-Eleostearic acid	DNA topoisomerase I	TOP1	P11387	CHEMBL1781	Isomerase	0.100579	3 / 2
Phytochemical	alpha-Eleostearic acid	Chymase	CMA1	P23946	CHEMBL4068	Protease	0.100579	40 / 0
Phytochemical	alpha-Eleostearic acid	Cathepsin G	CTSG	P08311	CHEMBL4071	Protease	0.100579	9 / 0
Phytochemical	alpha-Eleostearic acid	Vitamin D receptor	VDR	P11473	CHEMBL1977	Nuclear receptor	0.100579	3 / 55
Phytochemical	alpha-Eleostearic acid	Free fatty acid receptor 1	FFAR1	O14842	CHEMBL4422	Family A G protein-coupled receptor	0.100579	162 / 3
Phytochemical	alpha-Eleostearic acid	HMG-CoA reductase	HMGCR	P04035	CHEMBL402	Oxidoreductase	0.100579	45 / 54
Phytochemical	alpha-Eleostearic acid	Prostaglandin E synthase	PTGES	O14684	CHEMBL5658	Enzyme	0.100579	72 / 11
Phytochemical	alpha-Eleostearic acid	Retinoid X receptor alpha	RXRA	P19793	CHEMBL2061	Nuclear receptor	0.100579	249 / 13
Phytochemical	alpha-Eleostearic acid	Cyclooxygenase-2	PTGS2	P35354	CHEMBL230	Oxidoreductase	0.100579	39 / 3
Phytochemical	alpha-Eleostearic acid	Thromboxane-A synthase	TBXAS1	P24557	CHEMBL1835	Cytochrome P450	0.100579	217 / 0
Phytochemical	alpha-Eleostearic acid	G protein-coupled receptor 44	PTGDR2	Q9Y5Y4	CHEMBL5071	Family A G protein-coupled receptor	0.100579	481 / 0
Phytochemical	alpha-Eleostearic acid	Mineralocorticoid receptor	NR3C2	P08235	CHEMBL1994	Nuclear receptor	0.100579	15 / 12
Phytochemical	alpha-Eleostearic acid	Progesterone receptor	PGR	P06401	CHEMBL208	Nuclear receptor	0.100579	20 / 20
Phytochemical	alpha-Eleostearic acid	Estrogen receptor alpha	ESR1	P03372	CHEMBL206	Nuclear receptor	0.100579	15 / 19
Phytochemical	alpha-Eleostearic acid	Estrogen receptor beta	ESR2	Q92731	CHEMBL242	Nuclear receptor	0.100579	6 / 22
Phytochemical	alpha-Eleostearic acid	Matrix metalloproteinase 2	MMP2	P08253	CHEMBL333	Protease	0.100579	140 / 0
Phytochemical	alpha-Eleostearic acid	Hepatocyte nuclear factor 4-alpha	HNF4A	P41235	CHEMBL5398	Unclassified protein	0.100579	17 / 0
Phytochemical	alpha-Eleostearic acid	Prolyl endopeptidase	PREP	P48147	CHEMBL3202	Protease	0.100579	0 / 1
Phytochemical	alpha-Eleostearic acid	Protein-tyrosine phosphatase 1B	PTPN1	P18031	CHEMBL335	Phosphatase	0.100579	130 / 53
Phytochemical	alpha-Eleostearic acid	Steroid 5-alpha-reductase 2	SRD5A2	P31213	CHEMBL1856	Oxidoreductase	0.100579	64 / 14
Phytochemical	alpha-Eleostearic acid	Cytochrome P450 19A1	CYP19A1	P11511	CHEMBL1978	Cytochrome P450	0.100579	0 / 171
Phytochemical	alpha-Eleostearic acid	Prostanoid IP receptor	PTGIR	P43119	CHEMBL1995	Family A G protein-coupled receptor	0.100579	113 / 5
Phytochemical	alpha-Eleostearic acid	Gamma-secretase	PSEN2 PSENEN NCSTN APH1A PSEN1 APH1B	P49810 Q9NZ42 Q92542 Q96BI3 P49768 Q8WW43	CHEMBL2094135	Protease	0.100579	9 / 0
Phytochemical	alpha-Eleostearic acid	AMPK alpha2/beta1/gamma1	PRKAG1 PRKAB1 PRKAA2	P54619 Q9Y478 P54646	CHEMBL3038455	Kinase	0.100579	8 / 0
Phytochemical	alpha-Eleostearic acid	Metabotropic glutamate receptor 2 (by homology)	GRM2	Q14416	CHEMBL5137	Family C G protein-coupled receptor	0.100579	36 / 0
Phytochemical	alpha-Eleostearic acid	Glucocorticoid receptor	NR3C1	P04150	CHEMBL2034	Nuclear receptor	0.100579	33 / 26
Phytochemical	alpha-Eleostearic acid	Cyclooxygenase-1	PTGS1	P23219	CHEMBL221	Oxidoreductase	0.100579	3 / 2
Phytochemical	alpha-Eleostearic acid	T-cell protein-tyrosine phosphatase	PTPN2	P17706	CHEMBL3807	Phosphatase	0.100579	38 / 16
Phytochemical	alpha-Eleostearic acid	Retinoic acid receptor gamma	RARG	P13631	CHEMBL2003	Nuclear receptor	0.100579	118 / 10
Phytochemical	alpha-Eleostearic acid	Retinoic acid receptor beta	RARB	P10826	CHEMBL2008	Nuclear receptor	0.100579	127 / 9
Phytochemical	alpha-Eleostearic acid	Retinoic acid receptor alpha	RARA	P10276	CHEMBL2055	Nuclear receptor	0.100579	120 / 12
Phytochemical	alpha-Eleostearic acid	Retinoid X receptor beta	RXRB	P28702	CHEMBL1870	Nuclear receptor	0.100579	76 / 2
Phytochemical	alpha-Eleostearic acid	Retinoid X receptor gamma	RXRG	P48443	CHEMBL2004	Nuclear receptor	0.100579	115 / 5
Phytochemical	alpha-Eleostearic acid	Presenilin 1	PSEN1	P49768	CHEMBL2473	Other ion channel	0.100579	5 / 0
Phytochemical	alpha-Eleostearic acid	Dual specificity phosphatase Cdc25B	CDC25B	P30305	CHEMBL4804	Phosphatase	0.100579	7 / 1
Phytochemical	apigenin	NADPH oxidase 4	NOX4	Q9NPH5	CHEMBL1250375	Enzyme	1	6 / 8
Phytochemical	apigenin	Aldose reductase (by homology)	AKR1B1	P15121	CHEMBL1900	Enzyme	1	17 / 70
Phytochemical	apigenin	Cyclin-dependent kinase 5/CDK5 activator 1	CDK5R1 CDK5	Q15078 Q00535	CHEMBL1907600	Kinase	1	6 / 18
Phytochemical	apigenin	Xanthine dehydrogenase	XDH	P47989	CHEMBL1929	Oxidoreductase	1	12 / 20
Phytochemical	apigenin	Monoamine oxidase A	MAOA	P21397	CHEMBL1951	Oxidoreductase	1	6 / 26
Phytochemical	apigenin	Tyrosine-protein kinase receptor FLT3	FLT3	P36888	CHEMBL1974	Kinase	1	6 / 7
Phytochemical	apigenin	Cytochrome P450 19A1	CYP19A1	P11511	CHEMBL1978	Cytochrome P450	1	6 / 19
Phytochemical	apigenin	Estrogen receptor alpha	ESR1	P03372	CHEMBL206	Nuclear receptor	1	76 / 49
Phytochemical	apigenin	Cyclin-dependent kinase 1/cyclin B	CCNB3 CDK1 CCNB1 CCNB2	Q8WWL7 P06493 P14635 O95067	CHEMBL2094127	Other cytosolic protein	1	4 / 12
Phytochemical	apigenin	Acetylcholinesterase	ACHE	P22303	CHEMBL220	Hydrolase	1	4 / 26
Phytochemical	apigenin	Adenosine A1 receptor (by homology)	ADORA1	P30542	CHEMBL226	Family A G protein-coupled receptor	1	6 / 23
Phytochemical	apigenin	Cyclooxygenase-2	PTGS2	P35354	CHEMBL230	Oxidoreductase	1	2 / 11
Phytochemical	apigenin	Estrogen receptor beta	ESR2	Q92731	CHEMBL242	Nuclear receptor	1	96 / 52
Phytochemical	apigenin	Cyclin-dependent kinase 6	CDK6	Q00534	CHEMBL2508	Kinase	1	3 / 4
Phytochemical	apigenin	Adenosine A2a receptor (by homology)	ADORA2A	P29274	CHEMBL251	Family A G protein-coupled receptor	1	5 / 11
Phytochemical	apigenin	Tyrosine-protein kinase SYK	SYK	P43405	CHEMBL2599	Kinase	1	3 / 3
Phytochemical	apigenin	Glycogen synthase kinase-3 beta	GSK3B	P49841	CHEMBL262	Kinase	1	3 / 7
Phytochemical	apigenin	Multidrug resistance-associated protein 1	ABCC1	P33527	CHEMBL3004	Primary active transporter	1	7 / 11
Phytochemical	apigenin	Estradiol 17-beta-dehydrogenase 1	HSD17B1	P14061	CHEMBL3181	Enzyme	1	9 / 4
Phytochemical	apigenin	Transthyretin	TTR	P02766	CHEMBL3194	Secreted protein	1	2 / 2
Phytochemical	apigenin	Casein kinase II alpha	CSNK2A1	P68400	CHEMBL3629	Kinase	1	4 / 2
Phytochemical	apigenin	Cystic fibrosis transmembrane conductance regulator	CFTR	P13569	CHEMBL4051	Other ion channel	1	1 / 1
Phytochemical	apigenin	Cytochrome P450 1B1	CYP1B1	Q16678	CHEMBL4878	Cytochrome P450	1	12 / 47
Phytochemical	apigenin	ATP-binding cassette sub-family G member 2	ABCG2	Q9UNQ0	CHEMBL5393	Primary active transporter	1	6 / 47
Phytochemical	apigenin	Aldo-keto reductase family 1 member B10	AKR1B10	O60218	CHEMBL5983	Enzyme	1	2 / 3
Phytochemical	apigenin	Tankyrase-2	TNKS2	Q9H2K2	CHEMBL6154	Enzyme	1	4 / 12
Phytochemical	apigenin	Tankyrase-1	TNKS	O95271	CHEMBL6164	Enzyme	1	4 / 28
Phytochemical	apigenin	Arachidonate 5-lipoxygenase	ALOX5	P09917	CHEMBL215	Oxidoreductase	0.608509	5 / 46
Phytochemical	apigenin	Poly [ADP-ribose] polymerase-1	PARP1	P09874	CHEMBL3105	Enzyme	0.608509	3 / 9
Phytochemical	apigenin	Carbonic anhydrase II	CA2	P00918	CHEMBL205	Lyase	0.5429	8 / 15
Phytochemical	apigenin	Carbonic anhydrase VII	CA7	P43166	CHEMBL2326	Lyase	0.5429	8 / 11
Phytochemical	apigenin	Carbonic anhydrase XII	CA12	O43570	CHEMBL3242	Lyase	0.5429	10 / 16
Phytochemical	apigenin	P-glycoprotein 1	ABCB1	P08183	CHEMBL4302	Primary active transporter	0.5429	12 / 47
Phytochemical	apigenin	Arachidonate 12-lipoxygenase	ALOX12	P18054	CHEMBL3687	Enzyme	0.493789	9 / 11
Phytochemical	apigenin	Carbonic anhydrase IV	CA4	P22748	CHEMBL3729	Lyase	0.48554	7 / 11
Phytochemical	apigenin	Receptor-type tyrosine-protein phosphatase S	PTPRS	Q13332	CHEMBL2396508	Phosphatase	0.411906	7 / 8
Phytochemical	apigenin	Glyoxalase I	GLO1	Q04760	CHEMBL2424	Enzyme	0.370888	3 / 4
Phytochemical	apigenin	Beta amyloid A4 protein	APP	P05067	CHEMBL2487	Membrane receptor	0.370888	2 / 13
Phytochemical	apigenin	Matrix metalloproteinase 9	MMP9	P14780	CHEMBL321	Protease	0.370888	2 / 2
Phytochemical	apigenin	Matrix metalloproteinase 2	MMP2	P08253	CHEMBL333	Protease	0.370888	2 / 2
Phytochemical	apigenin	Matrix metalloproteinase 12	MMP12	P39900	CHEMBL4393	Protease	0.370888	1 / 1
Phytochemical	apigenin	Lymphocyte differentiation antigen CD38	CD38	P28907	CHEMBL4660	Enzyme	0.370888	2 / 2
Phytochemical	apigenin	DNA topoisomerase I (by homology)	TOP1	P11387	CHEMBL1781	Isomerase	0.370888	1 / 1
Phytochemical	apigenin	Arginase-1 (by homology)	ARG1	P05089	CHEMBL1075097	Enzyme	0.370888	2 / 2
Phytochemical	apigenin	Estrogen-related receptor alpha	ESRRA	P11474	CHEMBL3429	Nuclear receptor	0.362675	2 / 2
Phytochemical	apigenin	6-phosphofructo-2-kinase/fructose-2,6-bisphosphatase 3	PFKFB3	Q16875	CHEMBL2331053	Enzyme	0.33811	2 / 2
Phytochemical	apigenin	AMY1C	AMY1A	P04745	CHEMBL2478	Enzyme	0.33811	1 / 1
Phytochemical	apigenin	G protein-coupled receptor kinase 6	GRK6	P43250	CHEMBL6144	Kinase	0.33811	2 / 4
Phytochemical	apigenin	Arachidonate 15-lipoxygenase	ALOX15	P16050	CHEMBL2903	Enzyme	0.329868	6 / 8
Phytochemical	apigenin	Tyrosinase	TYR	P14679	CHEMBL1973	Oxidoreductase	0.264393	2 / 3
Phytochemical	apigenin	Estradiol 17-beta-dehydrogenase 2	HSD17B2	P37059	CHEMBL2789	Enzyme	0.264393	9 / 3
Phytochemical	apigenin	Aryl hydrocarbon receptor	AHR	P35869	CHEMBL3201	Transcription factor	0.264393	1 / 1
Phytochemical	apigenin	Carbonic anhydrase I	CA1	P00915	CHEMBL261	Lyase	0.256228	4 / 7
Phytochemical	apigenin	Carbonic anhydrase IX	CA9	Q16790	CHEMBL3594	Lyase	0.256228	3 / 7
Phytochemical	apigenin	Carbonyl reductase [NADPH] 1	CBR1	P16152	CHEMBL5586	Enzyme	0.247943	3 / 2
Phytochemical	apigenin	Androgen Receptor	AR	P10275	CHEMBL1871	Nuclear receptor	0.247943	0 / 16
Phytochemical	apigenin	Telomerase reverse transcriptase	TERT	O14746	CHEMBL2916	Enzyme	0.239575	9 / 21
Phytochemical	apigenin	Serine/threonine-protein kinase PIM1	PIM1	P11309	CHEMBL2147	Kinase	0.239575	8 / 7
Phytochemical	apigenin	Epidermal growth factor receptor erbB1	EGFR	P00533	CHEMBL203	Kinase	0.207054	9 / 30
Phytochemical	apigenin	Cyclin-dependent kinase 1	CDK1	P06493	CHEMBL308	Kinase	0.190657	3 / 10
Phytochemical	apigenin	Lysine-specific demethylase 4D-like	KDM4E	B2RXH2	CHEMBL1293226	Eraser	0.166097	2 / 2
Phytochemical	apigenin	Tyrosine-protein kinase LCK	LCK	P06239	CHEMBL258	Kinase	0.149733	5 / 3
Phytochemical	apigenin	Serine/threonine-protein kinase Aurora-B	AURKB	Q96GD4	CHEMBL2185	Kinase	0.149733	3 / 4
Phytochemical	apigenin	Thromboxane-A synthase	TBXAS1	P24557	CHEMBL1835	Cytochrome P450	0.141522	1 / 2
Phytochemical	apigenin	NEDD8-activating enzyme E1 regulatory subunit	NAE1	Q13564	CHEMBL2016431	Unclassified protein	0.141522	0 / 1
Phytochemical	apigenin	Insulin-like growth factor I receptor	IGF1R	P08069	CHEMBL1957	Kinase	0.133338	3 / 3
Phytochemical	apigenin	Vascular endothelial growth factor receptor 2	KDR	P35968	CHEMBL279	Kinase	0.125143	2 / 3
Phytochemical	apigenin	Serine/threonine-protein kinase PLK1	PLK1	P53350	CHEMBL3024	Kinase	0.125143	2 / 3
Phytochemical	apigenin	Hepatocyte growth factor receptor	MET	P08581	CHEMBL3717	Kinase	0.125143	4 / 4
Phytochemical	apigenin	ALK tyrosine kinase receptor	ALK	Q9UM73	CHEMBL4247	Kinase	0.125143	2 / 4
Phytochemical	apigenin	Tyrosine-protein kinase receptor UFO	AXL	P30530	CHEMBL4895	Kinase	0.125143	2 / 4
Phytochemical	apigenin	Butyrylcholinesterase	BCHE	P06276	CHEMBL1914	Hydrolase	0.125143	1 / 7
Phytochemical	apigenin	Adenosine A3 receptor	ADORA3	P0DMS8	CHEMBL256	Family A G protein-coupled receptor	0.125143	1 / 21
Phytochemical	apigenin	Cyclin-dependent kinase 2	CDK2	P24941	CHEMBL301	Kinase	0.125143	1 / 12
Phytochemical	apigenin	Serotonin 2c (5-HT2c) receptor	HTR2C	P28335	CHEMBL225	Family A G protein-coupled receptor	0.125143	1 / 2
Phytochemical	apigenin	G-protein coupled receptor 35	GPR35	Q9HC97	CHEMBL1293267	Family A G protein-coupled receptor	0.116965	2 / 4
Phytochemical	apigenin	Death-associated protein kinase 1	DAPK1	P53355	CHEMBL2558	Kinase	0.116965	2 / 2
Phytochemical	apigenin	DNA-3-methyladenine glycosylase	MPG	P29372	CHEMBL3396943	Enzyme	0.116965	1 / 1
Phytochemical	apigenin	Solute carrier family 22 member 12	SLC22A12	Q96S37	CHEMBL6120	Electrochemical transporter	0.116965	6 / 1
Phytochemical	apigenin	Thrombin	F2	P00734	CHEMBL204	Protease	0.108771	11 / 3
Phytochemical	apigenin	Beta-galactoside alpha-2,6-sialyltransferase 1	ST6GAL1	P15907	CHEMBL3596075	Transferase	0.108771	0 / 2
Phytochemical	apigenin	Plasminogen	PLG	P00747	CHEMBL1801	Protease	0.108771	6 / 3
Phytochemical	apigenin	Vasopressin V2 receptor	AVPR2	P30518	CHEMBL1790	Family A G protein-coupled receptor	0.108771	1 / 1
Phytochemical	apigenin	Dopamine D4 receptor	DRD4	P21917	CHEMBL219	Family A G protein-coupled receptor	0.108771	1 / 1
Phytochemical	apigenin	Myeloperoxidase	MPO	P05164	CHEMBL2439	Enzyme	0.108771	1 / 1
Phytochemical	apigenin	PI3-kinase p85-alpha subunit	PIK3R1	P27986	CHEMBL2506	Enzyme	0.108771	1 / 1
Phytochemical	apigenin	Liver glycogen phosphorylase	PYGL	P06737	CHEMBL2568	Enzyme	0.108771	1 / 1
Phytochemical	apigenin	Tyrosine-protein kinase SRC	SRC	P12931	CHEMBL267	Kinase	0.108771	5 / 8
Phytochemical	apigenin	Focal adhesion kinase 1	PTK2	Q05397	CHEMBL2695	Kinase	0.108771	1 / 2
Phytochemical	apigenin	Matrix metalloproteinase 13	MMP13	P45452	CHEMBL280	Protease	0.108771	1 / 1
Phytochemical	apigenin	Matrix metalloproteinase 3	MMP3	P08254	CHEMBL283	Protease	0.108771	1 / 1
Phytochemical	apigenin	Carbonic anhydrase III	CA3	P07451	CHEMBL2885	Lyase	0.108771	1 / 2
Phytochemical	apigenin	Carbonic anhydrase VI	CA6	P23280	CHEMBL3025	Lyase	0.108771	1 / 1
Phytochemical	apigenin	Protein kinase N1	PKN1	Q16512	CHEMBL3384	Kinase	0.108771	1 / 3
Phytochemical	apigenin	Carbonic anhydrase XIV	CA14	Q9ULX7	CHEMBL3510	Lyase	0.108771	1 / 2
Phytochemical	apigenin	Serine/threonine-protein kinase NEK2	NEK2	P51955	CHEMBL3835	Kinase	0.108771	1 / 2
Phytochemical	apigenin	Interleukin-8 receptor A	CXCR1	P25024	CHEMBL4029	Family A G protein-coupled receptor	0.108771	1 / 1
Phytochemical	apigenin	CaM kinase II beta	CAMK2B	Q13554	CHEMBL4121	Kinase	0.108771	1 / 2
Phytochemical	apigenin	Serine/threonine-protein kinase AKT	AKT1	P31749	CHEMBL4282	Kinase	0.108771	1 / 4
Phytochemical	apigenin	Serine/threonine-protein kinase NEK6	NEK6	Q9HC98	CHEMBL4309	Kinase	0.108771	1 / 2
Phytochemical	arachidic acid	Peroxisome proliferator-activated receptor alpha	PPARA	Q07869	CHEMBL239	Nuclear receptor	0.364128	77 / 9
Phytochemical	arachidic acid	Peroxisome proliferator-activated receptor delta	PPARD	Q03181	CHEMBL3979	Nuclear receptor	0.364128	30 / 7
Phytochemical	arachidic acid	Fatty acid binding protein intestinal	FABP2	P12104	CHEMBL4879	Fatty acid binding protein family	0.340526	0 / 1
Phytochemical	arachidic acid	Free fatty acid receptor 1	FFAR1	O14842	CHEMBL4422	Family A G protein-coupled receptor	0.253687	44 / 3
Phytochemical	arachidic acid	11-beta-hydroxysteroid dehydrogenase 1	HSD11B1	P28845	CHEMBL4235	Enzyme	0.214179	0 / 22
Phytochemical	arachidic acid	Solute carrier family 22 member 6 (by homology)	SLC22A6	Q4U2R8	CHEMBL1641347	Electrochemical transporter	0.206265	0 / 2
Phytochemical	arachidic acid	Fatty acid binding protein adipocyte	FABP4	P15090	CHEMBL2083	Fatty acid binding protein family	0.166799	1 / 3
Phytochemical	arachidic acid	Fatty acid binding protein epidermal	FABP5	Q01469	CHEMBL3674	Fatty acid binding protein family	0.166799	1 / 2
Phytochemical	arachidic acid	Androgen Receptor	AR	P10275	CHEMBL1871	Nuclear receptor	0.150982	0 / 33
Phytochemical	arachidic acid	Vitamin D receptor	VDR	P11473	CHEMBL1977	Nuclear receptor	0.150982	0 / 2
Phytochemical	arachidic acid	DNA polymerase beta (by homology)	POLB	P06746	CHEMBL2392	Enzyme	0.150982	0 / 5
Phytochemical	arachidic acid	G-protein coupled bile acid receptor 1	GPBAR1	Q8TDU6	CHEMBL5409	Family A G protein-coupled receptor	0.150982	0 / 15
Phytochemical	arachidic acid	Aldo-keto reductase family 1 member B10	AKR1B10	O60218	CHEMBL5983	Enzyme	0.150982	0 / 7
Phytochemical	arachidic acid	Fatty acid binding protein muscle	FABP3	P05413	CHEMBL3344	Fatty acid binding protein family	0.150982	1 / 5
Phytochemical	arachidic acid	Dual specificity phosphatase Cdc25A	CDC25A	P30304	CHEMBL3775	Phosphatase	0.143102	12 / 14
Phytochemical	arachidic acid	Bile acid receptor FXR	NR1H4	Q96RI1	CHEMBL2047	Nuclear receptor	0.135202	4 / 11
Phytochemical	arachidic acid	Lysine-specific demethylase 2A	KDM2A	Q9Y2K7	CHEMBL1938210	Eraser	0.127303	0 / 1
Phytochemical	arachidic acid	Histone lysine demethylase PHF8	PHF8	Q9UPP1	CHEMBL1938212	Eraser	0.127303	0 / 1
Phytochemical	arachidic acid	Lysine-specific demethylase 5C	KDM5C	P41229	CHEMBL2163176	Eraser	0.127303	0 / 1
Phytochemical	arachidic acid	UDP-glucuronosyltransferase 2B7	UGT2B7	P16662	CHEMBL4370	Enzyme	0.127303	0 / 20
Phytochemical	arachidic acid	Cytochrome P450 19A1	CYP19A1	P11511	CHEMBL1978	Cytochrome P450	0.127303	0 / 22
Phytochemical	arachidic acid	Corticosteroid binding globulin	SERPINA6	P08185	CHEMBL2421	Secreted protein	0.127303	0 / 6
Phytochemical	arachidic acid	Testis-specific androgen-binding protein	SHBG	P04278	CHEMBL3305	Secreted protein	0.127303	0 / 26
Phytochemical	arachidic acid	Estradiol 17-beta-dehydrogenase 3	HSD17B3	P37058	CHEMBL4234	Enzyme	0.127303	0 / 11
Phytochemical	arachidic acid	Glucose-6-phosphate 1-dehydrogenase	G6PD	P11413	CHEMBL5347	Enzyme	0.127303	0 / 9
Phytochemical	arachidic acid	GABA-B receptor (by homology)	GABBR1	Q9UBS5	CHEMBL2064	Family C G protein-coupled receptor	0.127303	0 / 1
Phytochemical	arachidic acid	Prostanoid FP receptor	PTGFR	P43088	CHEMBL1987	Family A G protein-coupled receptor	0.119404	0 / 1
Phytochemical	arachidic acid	GABA A receptor alpha-2/beta-2/gamma-2	GABRA2 GABRB2 GABRG2	P47869 P47870 P18507	CHEMBL2111413	Ligand-gated ion channel	0.119404	0 / 2
Phytochemical	arachidic acid	Prostanoid EP2 receptor	PTGER2	P43116	CHEMBL1881	Family A G protein-coupled receptor	0.111502	9 / 5
Phytochemical	arachidic acid	11-beta-hydroxysteroid dehydrogenase 2	HSD11B2	P80365	CHEMBL3746	Enzyme	0.111502	0 / 3
Phytochemical	arachidic acid	Hydroxyacid oxidase 1	HAO1	Q9UJM8	CHEMBL4229	Enzyme	0.111502	0 / 1
Phytochemical	arachidic acid	Niemann-Pick C1-like protein 1	NPC1L1	Q9UHC9	CHEMBL2027	Other membrane protein	0.111502	1 / 6
Phytochemical	arachidic acid	Carbonic anhydrase II	CA2	P00918	CHEMBL205	Lyase	0.111502	0 / 5
Phytochemical	arachidic acid	Carbonic anhydrase I	CA1	P00915	CHEMBL261	Lyase	0.111502	0 / 7
Phytochemical	arachidic acid	Plasminogen	PLG	P00747	CHEMBL1801	Protease	0.111502	0 / 1
Phytochemical	arachidic acid	Glutathione S-transferase kappa 1	GSTK1	Q9Y2Q3	CHEMBL4491	Enzyme	0.111502	0 / 1
Phytochemical	arachidic acid	Leukotriene A4 hydrolase	LTA4H	P09960	CHEMBL4618	Protease	0.111502	0 / 1
Phytochemical	arachidic acid	CDC45-related protein	CDC45	O75419	CHEMBL3040	Other nuclear protein	0.111502	0 / 1
Phytochemical	arachidic acid	Leukocyte common antigen	PTPRC	P08575	CHEMBL3243	Enzyme	0.111502	0 / 1
Phytochemical	arachidic acid	Protein farnesyltransferase	FNTA FNTB	P49354 P49356	CHEMBL2094108	Enzyme	0.111502	2 / 8
Phytochemical	arachidic acid	Voltage-gated calcium channel alpha2/delta subunit 1	CACNA2D1	P54289	CHEMBL1919	Calcium channel auxiliary subunit alpha2delta family	0.111502	0 / 4
Phytochemical	arachidic acid	Gamma-secretase	PSEN2 PSENEN NCSTN APH1A PSEN1 APH1B	P49810 Q9NZ42 Q92542 Q96BI3 P49768 Q8WW43	CHEMBL2094135	Protease	0.111502	2 / 0
Phytochemical	arachidic acid	Neuronal acetylcholine receptor protein alpha-7 subunit (by homology)	CHRNA7	P36544	CHEMBL2492	Ligand-gated ion channel	0.111502	0 / 2
Phytochemical	arachidic acid	Presenilin 1	PSEN1	P49768	CHEMBL2473	Other ion channel	0.111502	7 / 0
Phytochemical	arachidic acid	Group X secretory phospholipase A2	PLA2G10	O15496	CHEMBL4342	Enzyme	0.111502	3 / 0
Phytochemical	arachidic acid	Glutamate carboxypeptidase II	FOLH1	Q04609	CHEMBL1892	Protease	0.111502	0 / 10
Phytochemical	arachidic acid	SUMO-activating enzyme	SAE1 UBA2	Q9UBE0 Q9UBT2	CHEMBL2095174	Enzyme	0.111502	0 / 2
Phytochemical	arachidic acid	Metabotropic glutamate receptor 5	GRM5	P41594	CHEMBL3227	Family C G protein-coupled receptor	0.111502	0 / 4
Phytochemical	arachidic acid	Squalene synthetase (by homology)	FDFT1	P37268	CHEMBL3338	Enzyme	0.111502	0 / 1
Phytochemical	arachidic acid	Epoxide hydratase	EPHX2	P34913	CHEMBL2409	Protease	0.111502	20 / 0
Phytochemical	arachidic acid	Prostaglandin E synthase	PTGES	O14684	CHEMBL5658	Enzyme	0.111502	14 / 8
Phytochemical	ascorbic acid	Glycogen synthase kinase-3 beta	GSK3B	P49841	CHEMBL262	Kinase	0.141787	0 / 2
Phytochemical	benzoic acid	D-amino-acid oxidase	DAO	P14920	CHEMBL5485	Enzyme	0.248387	0 / 1
Phytochemical	benzoic acid	Carbonic anhydrase II	CA2	P00918	CHEMBL205	Lyase	0.0544879	0 / 52
Phytochemical	benzoic acid	Carbonic anhydrase VII	CA7	P43166	CHEMBL2326	Lyase	0.0544879	0 / 28
Phytochemical	benzoic acid	Carbonic anhydrase I	CA1	P00915	CHEMBL261	Lyase	0.0544879	0 / 51
Phytochemical	benzoic acid	Carbonic anhydrase III	CA3	P07451	CHEMBL2885	Lyase	0.0544879	0 / 4
Phytochemical	benzoic acid	Carbonic anhydrase VI	CA6	P23280	CHEMBL3025	Lyase	0.0544879	0 / 7
Phytochemical	benzoic acid	Carbonic anhydrase XII	CA12	O43570	CHEMBL3242	Lyase	0.0544879	0 / 34
Phytochemical	benzoic acid	Carbonic anhydrase XIV	CA14	Q9ULX7	CHEMBL3510	Lyase	0.0544879	0 / 28
Phytochemical	benzoic acid	Carbonic anhydrase IX	CA9	Q16790	CHEMBL3594	Lyase	0.0544879	0 / 32
Phytochemical	benzoic acid	Carbonic anhydrase IV	CA4	P22748	CHEMBL3729	Lyase	0.0544879	0 / 5
Phytochemical	benzoic acid	Carbonic anhydrase XIII (by homology)	CA13	Q8N1Q1	CHEMBL3912	Lyase	0.0544879	0 / 3
Phytochemical	benzoic acid	Carbonic anhydrase VB	CA5B	Q9Y2D0	CHEMBL3969	Lyase	0.0544879	0 / 4
Phytochemical	benzoic acid	Carbonic anhydrase VA	CA5A	P35218	CHEMBL4789	Lyase	0.0544879	0 / 5
Phytochemical	benzoic acid	Steroid 5-alpha-reductase 2	SRD5A2	P31213	CHEMBL1856	Oxidoreductase	0.0238327	0 / 19
Phytochemical	benzoic acid	Glutamate carboxypeptidase II	FOLH1	Q04609	CHEMBL1892	Protease	0.0238327	0 / 4
Phytochemical	benzyl alcohol	Acetylcholinesterase	ACHE	P22303	CHEMBL220	Hydrolase	0.0339707	0 / 9
Phytochemical	benzyl alcohol	D-amino-acid oxidase	DAO	P14920	CHEMBL5485	Enzyme	0.0339707	1 / 1
Phytochemical	benzyl alcohol	Glutathione reductase	GSR	P00390	CHEMBL2755	Oxidoreductase	0.0339707	2 / 0
Phytochemical	benzyl alcohol	Carbonic anhydrase III	CA3	P07451	CHEMBL2885	Lyase	0.0339707	0 / 2
Phytochemical	beta-carotene	Plasma retinol-binding protein	RBP4	P02753	CHEMBL3100	Secreted protein	0.0868859	0 / 2
Phytochemical	beta-Cryptoxanthin	Androgen Receptor	AR	P10275	CHEMBL1871	Nuclear receptor	0.0922239	0 / 61
Phytochemical	beta-Cryptoxanthin	Protein-tyrosine phosphatase 1B	PTPN1	P18031	CHEMBL335	Phosphatase	0.0833056	0 / 37
Phytochemical	beta-Cryptoxanthin	LXR-alpha	NR1H3	Q13133	CHEMBL2808	Nuclear receptor	0.0833056	0 / 19
Phytochemical	beta-Cryptoxanthin	Vitamin D receptor	VDR	P11473	CHEMBL1977	Nuclear receptor	0.0743923	0 / 69
Phytochemical	beta-Cryptoxanthin	Dual specificity phosphatase Cdc25A	CDC25A	P30304	CHEMBL3775	Phosphatase	0.0743923	0 / 1
Phytochemical	beta-Cryptoxanthin	Glycine receptor subunit alpha-1	GLRA1	P23415	CHEMBL5845	Ligand-gated ion channel	0.0743923	0 / 1
Phytochemical	beta-Cryptoxanthin	Norepinephrine transporter	SLC6A2	P23975	CHEMBL222	Electrochemical transporter	0.0743923	0 / 3
Phytochemical	beta-Cryptoxanthin	Vitamin D-binding protein	GC	P02774	CHEMBL2259	Secreted protein	0.0743923	0 / 1
Phytochemical	beta-Cryptoxanthin	Cytochrome P450 19A1	CYP19A1	P11511	CHEMBL1978	Cytochrome P450	0.0743923	0 / 62
Phytochemical	beta-Cryptoxanthin	Estrogen receptor alpha	ESR1	P03372	CHEMBL206	Nuclear receptor	0.0743923	0 / 36
Phytochemical	beta-Cryptoxanthin	Estrogen receptor beta	ESR2	Q92731	CHEMBL242	Nuclear receptor	0.0743923	0 / 44
Phytochemical	beta-Cryptoxanthin	Plasma retinol-binding protein	RBP4	P02753	CHEMBL3100	Secreted protein	0.0743923	0 / 1
Phytochemical	beta-Cryptoxanthin	Nuclear receptor ROR-gamma	RORC	P51449	CHEMBL1741186	Nuclear receptor	0.0743923	0 / 10
Phytochemical	beta-Cryptoxanthin	Sterol regulatory element-binding protein 2	SREBF2	Q12772	CHEMBL1795166	Unclassified protein	0.0743923	0 / 1
Phytochemical	beta-Cryptoxanthin	Niemann-Pick C1-like protein 1	NPC1L1	Q9UHC9	CHEMBL2027	Other membrane protein	0.0743923	0 / 9
Phytochemical	beta-Cryptoxanthin	Testis-specific androgen-binding protein	SHBG	P04278	CHEMBL3305	Secreted protein	0.0743923	0 / 28
Phytochemical	beta-Cryptoxanthin	Cytochrome P450 17A1	CYP17A1	P05093	CHEMBL3522	Cytochrome P450	0.0743923	0 / 35
Phytochemical	beta-Cryptoxanthin	HMG-CoA reductase	HMGCR	P04035	CHEMBL402	Oxidoreductase	0.0743923	0 / 48
Phytochemical	beta-Cryptoxanthin	Cytochrome P450 51 (by homology)	CYP51A1	Q16850	CHEMBL3849	Cytochrome P450	0.0743923	0 / 2
Phytochemical	beta-D-glucose	Heat shock protein HSP 90-alpha	HSP90AA1	P07900	CHEMBL3880	Other cytosolic protein	0.133391	0 / 1
Phytochemical	beta-D-glucose	Beta-glucocerebrosidase	GBA	P04062	CHEMBL2179	Enzyme	0.133391	3 / 4
Phytochemical	beta-D-glucose	Vascular endothelial growth factor A	VEGFA	P15692	CHEMBL1783	Secreted protein	0.133391	0 / 2
Phytochemical	beta-D-glucose	Gamma-secretase	PSEN2 PSENEN NCSTN APH1A PSEN1 APH1B	P49810 Q9NZ42 Q92542 Q96BI3 P49768 Q8WW43	CHEMBL2094135	Protease	0.133391	0 / 10
Phytochemical	beta-D-glucose	Acidic fibroblast growth factor	FGF1	P05230	CHEMBL2120	Secreted protein	0.133391	0 / 4
Phytochemical	beta-D-glucose	Basic fibroblast growth factor	FGF2	P09038	CHEMBL3107	Secreted protein	0.133391	0 / 2
Phytochemical	beta-D-glucose	Heparanase	HPSE	Q9Y251	CHEMBL3921	Enzyme	0.133391	0 / 4
Phytochemical	beta-D-glucose	Cyclin-dependent kinase 1	CDK1	P06493	CHEMBL308	Kinase	0.125076	0 / 1
Phytochemical	beta-D-glucose	Galectin-4	LGALS4	P56470	CHEMBL1671608	Other cytosolic protein	0.125076	0 / 2
Phytochemical	beta-D-glucose	Galectin-3	LGALS3	P17931	CHEMBL4531	Other cytosolic protein	0.125076	0 / 3
Phytochemical	beta-D-glucose	Galectin-8	LGALS8	O00214	CHEMBL5475	Other cytosolic protein	0.125076	0 / 2
Phytochemical	beta-D-glucose	Brain glycogen phosphorylase	PYGB	P11216	CHEMBL3856	Enzyme	0.116739	3 / 0
Phytochemical	beta-sitosterol	Niemann-Pick C1-like protein 1	NPC1L1	Q9UHC9	CHEMBL2027	Other membrane protein	0.894286	13 / 13
Phytochemical	beta-sitosterol	LXR-alpha	NR1H3	Q13133	CHEMBL2808	Nuclear receptor	0.70599	18 / 20
Phytochemical	beta-sitosterol	Nuclear receptor ROR-gamma	RORC	P51449	CHEMBL1741186	Nuclear receptor	0.564357	12 / 9
Phytochemical	beta-sitosterol	HMG-CoA reductase	HMGCR	P04035	CHEMBL402	Oxidoreductase	0.514371	17 / 7
Phytochemical	beta-sitosterol	Testis-specific androgen-binding protein	SHBG	P04278	CHEMBL3305	Secreted protein	0.456018	0 / 48
Phytochemical	beta-sitosterol	Cytochrome P450 51 (by homology)	CYP51A1	Q16850	CHEMBL3849	Cytochrome P450	0.38104	3 / 2
Phytochemical	beta-sitosterol	Cytochrome P450 17A1	CYP17A1	P05093	CHEMBL3522	Cytochrome P450	0.356071	3 / 50
Phytochemical	beta-sitosterol	Cytochrome P450 19A1	CYP19A1	P11511	CHEMBL1978	Cytochrome P450	0.314405	0 / 161
Phytochemical	beta-sitosterol	Sterol regulatory element-binding protein 2	SREBF2	Q12772	CHEMBL1795166	Unclassified protein	0.314405	1 / 1
Phytochemical	beta-sitosterol	Androgen Receptor	AR	P10275	CHEMBL1871	Nuclear receptor	0.264449	11 / 102
Phytochemical	beta-sitosterol	Nuclear receptor ROR-alpha	RORA	P35398	CHEMBL5868	Nuclear receptor	0.18109	3 / 3
Phytochemical	beta-sitosterol	Estrogen receptor alpha	ESR1	P03372	CHEMBL206	Nuclear receptor	0.164472	1 / 39
Phytochemical	beta-sitosterol	Estrogen receptor beta	ESR2	Q92731	CHEMBL242	Nuclear receptor	0.164472	1 / 47
Phytochemical	beta-sitosterol	Protein-tyrosine phosphatase 1B	PTPN1	P18031	CHEMBL335	Phosphatase	0.139453	7 / 47
Phytochemical	beta-sitosterol	Cytochrome P450 2C19	CYP2C19	P33261	CHEMBL3622	Cytochrome P450	0.131156	0 / 3
Phytochemical	beta-sitosterol	Norepinephrine transporter	SLC6A2	P23975	CHEMBL222	Electrochemical transporter	0.122827	1 / 2
Phytochemical	beta-sitosterol	Acetylcholinesterase	ACHE	P22303	CHEMBL220	Hydrolase	0.114495	3 / 1
Phytochemical	beta-sitosterol	Corticosteroid binding globulin	SERPINA6	P08185	CHEMBL2421	Secreted protein	0.114495	0 / 18
Phytochemical	beta-sitosterol	Glucose-6-phosphate 1-dehydrogenase	G6PD	P11413	CHEMBL5347	Enzyme	0.114495	0 / 2
Phytochemical	beta-sitosterol	Butyrylcholinesterase	BCHE	P06276	CHEMBL1914	Hydrolase	0.114495	1 / 2
Phytochemical	beta-sitosterol	Serotonin transporter	SLC6A4	P31645	CHEMBL228	Electrochemical transporter	0.106166	4 / 5
Phytochemical	beta-sitosterol	Muscarinic acetylcholine receptor M2	CHRM2	P08172	CHEMBL211	Family A G protein-coupled receptor	0.106166	1 / 1
Phytochemical	beta-sitosterol	Nuclear receptor subfamily 1 group I member 3 (by homology)	NR1I3	Q14994	CHEMBL5503	Nuclear receptor	0.106166	0 / 3
Phytochemical	beta-sitosterol	LXR-beta	NR1H2	P55055	CHEMBL4093	Nuclear receptor	0.106166	2 / 1
Phytochemical	beta-sitosterol	Anti-estrogen binding site (AEBS) (by homology)	DHCR7	Q9UBM7	CHEMBL2169735	Enzyme	0.106166	2 / 5
Phytochemical	beta-sitosterol	Prostanoid EP1 receptor (by homology)	PTGER1	P34995	CHEMBL1811	Family A G protein-coupled receptor	0.106166	0 / 9
Phytochemical	beta-sitosterol	Prostanoid EP2 receptor (by homology)	PTGER2	P43116	CHEMBL1881	Family A G protein-coupled receptor	0.106166	0 / 20
Phytochemical	beta-sitosterol	Vitamin D receptor	VDR	P11473	CHEMBL1977	Nuclear receptor	0.106166	24 / 49
Phytochemical	beta-sitosterol	Thromboxane-A synthase	TBXAS1	P24557	CHEMBL1835	Cytochrome P450	0.106166	0 / 1
Phytochemical	beta-sitosterol	Prostaglandin E synthase	PTGES	O14684	CHEMBL5658	Enzyme	0.106166	0 / 10
Phytochemical	beta-sitosterol	Peroxisome proliferator-activated receptor delta	PPARD	Q03181	CHEMBL3979	Nuclear receptor	0.106166	0 / 8
Phytochemical	beta-sitosterol	Carboxylesterase 2	CES2	O00748	CHEMBL3180	Enzyme	0.106166	5 / 10
Phytochemical	beta-sitosterol	11-beta-hydroxysteroid dehydrogenase 1	HSD11B1	P28845	CHEMBL4235	Enzyme	0.106166	15 / 23
Phytochemical	beta-sitosterol	Squalene monooxygenase	SQLE	Q14534	CHEMBL3592	Enzyme	0.106166	0 / 4
Phytochemical	beta-sitosterol	Protein-tyrosine phosphatase 1C	PTPN6	P29350	CHEMBL3166	Phosphatase	0.106166	0 / 1
Phytochemical	beta-sitosterol	T-cell protein-tyrosine phosphatase	PTPN2	P17706	CHEMBL3807	Phosphatase	0.106166	0 / 15
Phytochemical	beta-sitosterol	Glycine receptor subunit alpha-1	GLRA1	P23415	CHEMBL5845	Ligand-gated ion channel	0.106166	1 / 1
Phytochemical	beta-sitosterol	Nitric oxide synthase, inducible (by homology)	NOS2	P35228	CHEMBL4481	Enzyme	0.106166	1 / 16
Phytochemical	beta-sitosterol	Peroxisome proliferator-activated receptor gamma	PPARG	P37231	CHEMBL235	Nuclear receptor	0.106166	0 / 12
Phytochemical	beta-sitosterol	UDP-glucuronosyltransferase 2B7	UGT2B7	P16662	CHEMBL4370	Enzyme	0.106166	0 / 8
Phytochemical	beta-sitosterol	DNA polymerase beta (by homology)	POLB	P06746	CHEMBL2392	Enzyme	0.106166	0 / 6
Phytochemical	beta-sitosterol-beta-D-glucoside	Interleukin-2	IL2	P60568	CHEMBL5880	Secreted protein	0.66285	1 / 1
Phytochemical	beta-sitosterol-beta-D-glucoside	Signal transducer and activator of transcription 3	STAT3	P40763	CHEMBL4026	Transcription factor	0.181153	0 / 7
Phytochemical	beta-sitosterol-beta-D-glucoside	Apoptosis regulator Bcl-X	BCL2L1	Q07817	CHEMBL4625	Other ion channel	0.0743923	0 / 1
Phytochemical	beta-sitosterol-beta-D-glucoside	Gamma-secretase	PSEN2 PSENEN NCSTN APH1A PSEN1 APH1B	P49810 Q9NZ42 Q92542 Q96BI3 P49768 Q8WW43	CHEMBL2094135	Protease	0.0743923	8 / 5
Phytochemical	beta-sitosterol-beta-D-glucoside	Protein-tyrosine phosphatase 1B	PTPN1	P18031	CHEMBL335	Phosphatase	0.0743923	5 / 9
Phytochemical	beta-sitosterol-beta-D-glucoside	Platelet activating factor receptor	PTAFR	P25105	CHEMBL250	Family A G protein-coupled receptor	0.0743923	0 / 10
Phytochemical	beta-sitosterol-beta-D-glucoside	T-cell protein-tyrosine phosphatase	PTPN2	P17706	CHEMBL3807	Phosphatase	0.0743923	1 / 0
Phytochemical	beta-sitosterol-beta-D-glucoside	Dual specificity phosphatase Cdc25B (by homology)	CDC25B	P30305	CHEMBL4804	Phosphatase	0.0743923	8 / 0
Phytochemical	beta-sitosterol-beta-D-glucoside	Low molecular weight phosphotyrosine protein phosphatase	ACP1	P24666	CHEMBL4903	Phosphatase	0.0743923	2 / 0
Phytochemical	beta-sitosterol-beta-D-glucoside	6-phosphofructo-2-kinase/fructose-2,6-bisphosphatase 3	PFKFB3	Q16875	CHEMBL2331053	Enzyme	0.0743923	7 / 0
Phytochemical	beta-sitosterol-beta-D-glucoside	Plasma retinol-binding protein	RBP4	P02753	CHEMBL3100	Secreted protein	0.0743923	1 / 0
Phytochemical	beta-sitosterol-beta-D-glucoside	Sphingosine 1-phosphate receptor Edg-3	S1PR3	Q99500	CHEMBL3892	Family A G protein-coupled receptor	0.0743923	74 / 0
Phytochemical	beta-sitosterol-beta-D-glucoside	Sphingosine 1-phosphate receptor Edg-1	S1PR1	P21453	CHEMBL4333	Family A G protein-coupled receptor	0.0743923	106 / 0
Phytochemical	beta-sitosterol-beta-D-glucoside	Thrombin	F2	P00734	CHEMBL204	Protease	0.0743923	0 / 3
Phytochemical	beta-sitosterol-beta-D-glucoside	Protein phosphatase 2C beta	PPM1B	O75688	CHEMBL2845	Phosphatase	0.0743923	0 / 1
Phytochemical	beta-sitosterol-beta-D-glucoside	Serine/threonine protein phosphatase PP1-gamma catalytic subunit	PPP1CC	P36873	CHEMBL4438	Phosphatase	0.0743923	0 / 1
Phytochemical	beta-sitosterol-beta-D-glucoside	Serine/threonine protein phosphatase 2A, catalytic subunit, alpha isoform	PPP2CA	P67775	CHEMBL4703	Phosphatase	0.0743923	0 / 2
Phytochemical	beta-sitosterol-beta-D-glucoside	Serine/threonine protein phosphatase 2A, 56 kDa regulatory subunit, alpha isoform	PPP2R5A	Q15172	CHEMBL4763	Phosphatase	0.0743923	0 / 1
Phytochemical	beta-sitosterol-beta-D-glucoside	11-beta-hydroxysteroid dehydrogenase 2	HSD11B2	P80365	CHEMBL3746	Enzyme	0.0743923	0 / 1
Phytochemical	biochanin a	Cytochrome P450 19A1	CYP19A1	P11511	CHEMBL1978	Cytochrome P450	1	8 / 27
Phytochemical	biochanin a	Carbonic anhydrase VII	CA7	P43166	CHEMBL2326	Lyase	1	8 / 20
Phytochemical	biochanin a	Estradiol 17-beta-dehydrogenase 2	HSD17B2	P37059	CHEMBL2789	Enzyme	1	12 / 3
Phytochemical	biochanin a	Carbonic anhydrase XII	CA12	O43570	CHEMBL3242	Lyase	1	12 / 27
Phytochemical	biochanin a	Carbonic anhydrase IV	CA4	P22748	CHEMBL3729	Lyase	1	8 / 13
Phytochemical	biochanin a	Carbonyl reductase [NADPH] 1	CBR1	P16152	CHEMBL5586	Enzyme	1	3 / 3
Phytochemical	biochanin a	P-glycoprotein 1	ABCB1	P08183	CHEMBL4302	Primary active transporter	0.295453	15 / 40
Phytochemical	biochanin a	Estradiol 17-beta-dehydrogenase 1	HSD17B1	P14061	CHEMBL3181	Enzyme	0.196657	12 / 4
Phytochemical	biochanin a	Estrogen receptor alpha	ESR1	P03372	CHEMBL206	Nuclear receptor	0.155528	50 / 71
Phytochemical	biochanin a	Estrogen receptor beta	ESR2	Q92731	CHEMBL242	Nuclear receptor	0.155528	57 / 58
Phytochemical	biochanin a	Epidermal growth factor receptor erbB1	EGFR	P00533	CHEMBL203	Kinase	0.147257	8 / 26
Phytochemical	biochanin a	Arachidonate 12-lipoxygenase	ALOX12	P18054	CHEMBL3687	Enzyme	0.139062	9 / 12
Phytochemical	biochanin a	Adenosine A1 receptor (by homology)	ADORA1	P30542	CHEMBL226	Family A G protein-coupled receptor	0.130792	7 / 19
Phytochemical	biochanin a	Adenosine A2a receptor	ADORA2A	P29274	CHEMBL251	Family A G protein-coupled receptor	0.130792	6 / 14
Phytochemical	biochanin a	ATP-binding cassette sub-family G member 2	ABCG2	Q9UNQ0	CHEMBL5393	Primary active transporter	0.130792	6 / 39
Phytochemical	biochanin a	Aldehyde dehydrogenase	ALDH2	P05091	CHEMBL1935	Oxidoreductase	0.122582	1 / 43
Phytochemical	biochanin a	Interleukin-2	IL2	P60568	CHEMBL5880	Secreted protein	0.122582	1 / 4
Phytochemical	biochanin a	Thromboxane-A synthase	TBXAS1	P24557	CHEMBL1835	Cytochrome P450	0.114338	1 / 1
Phytochemical	biochanin a	Monoamine oxidase A	MAOA	P21397	CHEMBL1951	Oxidoreductase	0.114338	6 / 55
Phytochemical	biochanin a	Maltase-glucoamylase	MGAM	O43451	CHEMBL2074	Hydrolase	0.114338	1 / 1
Phytochemical	biochanin a	Serotonin 2a (5-HT2a) receptor	HTR2A	P28223	CHEMBL224	Family A G protein-coupled receptor	0.114338	1 / 3
Phytochemical	biochanin a	Serotonin 2c (5-HT2c) receptor	HTR2C	P28335	CHEMBL225	Family A G protein-coupled receptor	0.114338	1 / 3
Phytochemical	biochanin a	Estrogen-related receptor alpha	ESRRA	P11474	CHEMBL3429	Nuclear receptor	0.114338	2 / 2
Phytochemical	biochanin a	Estrogen-related receptor beta	ESRRB	O95718	CHEMBL3751	Nuclear receptor	0.114338	1 / 1
Phytochemical	biochanin a	Cyclooxygenase-1	PTGS1	P23219	CHEMBL221	Oxidoreductase	0.114338	0 / 3
Phytochemical	biochanin a	Norepinephrine transporter	SLC6A2	P23975	CHEMBL222	Electrochemical transporter	0.114338	0 / 1
Phytochemical	biochanin a	Arachidonate 15-lipoxygenase	ALOX15	P16050	CHEMBL2903	Enzyme	0.1061	7 / 9
Phytochemical	biochanin a	Xanthine dehydrogenase	XDH	P47989	CHEMBL1929	Oxidoreductase	0.1061	12 / 19
Phytochemical	biochanin a	Tyrosinase (by homology)	TYR	P14679	CHEMBL1973	Oxidoreductase	0.0978745	2 / 2
Phytochemical	biochanin a	Macrophage migration inhibitory factor	MIF	P14174	CHEMBL2085	Enzyme	0.0978745	2 / 8
Phytochemical	biochanin a	Peroxisome proliferator-activated receptor alpha	PPARA	Q07869	CHEMBL239	Nuclear receptor	0.0978745	1 / 1
Phytochemical	biochanin a	Carbonic anhydrase II	CA2	P00918	CHEMBL205	Lyase	0.0978745	21 / 24
Phytochemical	biochanin a	Receptor-type tyrosine-protein phosphatase S	PTPRS	Q13332	CHEMBL2396508	Phosphatase	0.0978745	2 / 7
Phytochemical	biochanin a	Toll-like receptor (TLR7/TLR9)	TLR9	Q9NR96	CHEMBL5804	Toll-like and Il-1 receptors	0.0978745	0 / 2
Phytochemical	biochanin a	Carbonic anhydrase I	CA1	P00915	CHEMBL261	Lyase	0.0978745	7 / 23
Phytochemical	biochanin a	6-phosphofructo-2-kinase/fructose-2,6-bisphosphatase 3	PFKFB3	Q16875	CHEMBL2331053	Enzyme	0.0978745	1 / 2
Phytochemical	biochanin a	Cytochrome P450 1B1	CYP1B1	Q16678	CHEMBL4878	Cytochrome P450	0.0978745	12 / 34
Phytochemical	biochanin a	Serum paraoxonase/arylesterase 1	PON1	P27169	CHEMBL3167	Enzyme	0.0978745	0 / 1
Phytochemical	biochanin a	Carbonic anhydrase VB	CA5B	Q9Y2D0	CHEMBL3969	Lyase	0.0978745	0 / 7
Phytochemical	biochanin a	Protein-tyrosine phosphatase 1B	PTPN1	P18031	CHEMBL335	Phosphatase	0.0978745	4 / 17
Phytochemical	biochanin a	Monoamine oxidase B	MAOB	P27338	CHEMBL2039	Oxidoreductase	0.0978745	1 / 117
Phytochemical	biochanin a	Steryl-sulfatase	STS	P08842	CHEMBL3559	Enzyme	0.0978745	0 / 3
Phytochemical	biochanin a	NADPH oxidase 4	NOX4	Q9NPH5	CHEMBL1250375	Enzyme	0.0978745	6 / 7
Phytochemical	biochanin a	Heat shock protein HSP 90-beta	HSP90AB1	P08238	CHEMBL4303	Other cytosolic protein	0.0978745	14 / 0
Phytochemical	biochanin a	CDC7/DBF4 (Cell division cycle 7-related protein kinase/Activator of S phase kinase)	CDC7	O00311	CHEMBL5443	Kinase	0.0978745	1 / 0
Phytochemical	biochanin a	Dual specificity protein phosphatase 3	DUSP3	P51452	CHEMBL2635	Phosphatase	0.0978745	1 / 0
Phytochemical	biochanin a	Dual specificity phosphatase Cdc25B	CDC25B	P30305	CHEMBL4804	Phosphatase	0.0978745	2 / 0
Phytochemical	biochanin a	Acetylcholinesterase	ACHE	P22303	CHEMBL220	Hydrolase	0.0978745	4 / 63
Phytochemical	biochanin a	Carbonic anhydrase IX	CA9	Q16790	CHEMBL3594	Lyase	0.0978745	6 / 28
Phytochemical	caffeic acid	Carbonic anhydrase II	CA2	P00918	CHEMBL205	Lyase	1	21 / 13
Phytochemical	caffeic acid	Arachidonate 5-lipoxygenase	ALOX5	P09917	CHEMBL215	Oxidoreductase	1	1 / 29
Phytochemical	caffeic acid	Carbonic anhydrase VII	CA7	P43166	CHEMBL2326	Lyase	1	8 / 19
Phytochemical	caffeic acid	Carbonic anhydrase I	CA1	P00915	CHEMBL261	Lyase	1	17 / 16
Phytochemical	caffeic acid	Carbonic anhydrase VI	CA6	P23280	CHEMBL3025	Lyase	1	7 / 15
Phytochemical	caffeic acid	Matrix metalloproteinase 9	MMP9	P14780	CHEMBL321	Protease	1	2 / 35
Phytochemical	caffeic acid	Carbonic anhydrase XII	CA12	O43570	CHEMBL3242	Lyase	1	13 / 14
Phytochemical	caffeic acid	Matrix metalloproteinase 1	MMP1	P03956	CHEMBL332	Protease	1	2 / 34
Phytochemical	caffeic acid	Matrix metalloproteinase 2	MMP2	P08253	CHEMBL333	Protease	1	2 / 36
Phytochemical	caffeic acid	Protein-tyrosine phosphatase 1B	PTPN1	P18031	CHEMBL335	Phosphatase	1	11 / 2
Phytochemical	caffeic acid	Carbonic anhydrase XIV	CA14	Q9ULX7	CHEMBL3510	Lyase	1	8 / 18
Phytochemical	caffeic acid	Carbonic anhydrase IX	CA9	Q16790	CHEMBL3594	Lyase	1	11 / 18
Phytochemical	caffeic acid	Carbonic anhydrase VB	CA5B	Q9Y2D0	CHEMBL3969	Lyase	1	4 / 13
Phytochemical	caffeic acid	Carbonic anhydrase VA	CA5A	P35218	CHEMBL4789	Lyase	1	5 / 14
Phytochemical	caffeic acid	Carbonic anhydrase III	CA3	P07451	CHEMBL2885	Lyase	0.212409	4 / 3
Phytochemical	caffeic acid	Aldose reductase	AKR1B1	P15121	CHEMBL1900	Enzyme	0.168449	9 / 35
Phytochemical	caffeic acid	Estrogen receptor beta	ESR2	Q92731	CHEMBL242	Nuclear receptor	0.168449	1 / 10
Phytochemical	caffeic acid	Carbonic anhydrase IV	CA4	P22748	CHEMBL3729	Lyase	0.168449	3 / 8
Phytochemical	caffeic acid	Aldo-keto reductase family 1 member B10	AKR1B10	O60218	CHEMBL5983	Enzyme	0.08057	0 / 18
Phytochemical	caffeic acid	Hydroxycarboxylic acid receptor 2	HCAR2	Q8TDS4	CHEMBL3785	Family A G protein-coupled receptor	0.08057	0 / 1
Phytochemical	caffeic acid	Macrophage migration inhibitory factor	MIF	P14174	CHEMBL2085	Enzyme	0.08057	1 / 1
Phytochemical	caffeic acid	Carbonic anhydrase XIII	CA13	Q8N1Q1	CHEMBL3912	Lyase	0.08057	3 / 10
Phytochemical	caffeic acid	Quinone reductase 2	NQO2	P16083	CHEMBL3959	Enzyme	0.0717872	0 / 17
Phytochemical	caffeic acid	Toll-like receptor 4 (by homology)	TLR4	O00206	CHEMBL5255	Toll-like and Il-1 receptors	0.0717872	0 / 20
Phytochemical	caffeic acid	Receptor protein-tyrosine kinase erbB-2	ERBB2	P04626	CHEMBL1824	Kinase	0.0717872	0 / 3
Phytochemical	caffeic acid	Estrogen receptor alpha	ESR1	P03372	CHEMBL206	Nuclear receptor	0.0717872	0 / 22
Phytochemical	caffeic acid	Norepinephrine transporter	SLC6A2	P23975	CHEMBL222	Electrochemical transporter	0.0717872	0 / 3
Phytochemical	caffeic acid	Transthyretin	TTR	P02766	CHEMBL3194	Secreted protein	0.0717872	0 / 5
Phytochemical	caffeic acid	MAP kinase ERK2	MAPK1	P28482	CHEMBL4040	Kinase	0.0717872	0 / 1
Phytochemical	caffeic acid	Aldo-keto-reductase family 1 member C3	AKR1C3	P42330	CHEMBL4681	Enzyme	0.0717872	0 / 19
Phytochemical	caffeic acid	Aldo-keto reductase family 1 member C4	AKR1C4	P17516	CHEMBL4999	Enzyme	0.0717872	0 / 1
Phytochemical	caffeic acid	Aldo-keto reductase family 1 member C2	AKR1C2	P52895	CHEMBL5847	Enzyme	0.0717872	0 / 1
Phytochemical	caffeic acid	Tyrosine-protein kinase SYK	SYK	P43405	CHEMBL2599	Kinase	0.0717872	0 / 1
Phytochemical	caffeic acid	Beta amyloid A4 protein	APP	P05067	CHEMBL2487	Membrane receptor	0.0717872	0 / 44
Phytochemical	caffeic acid	Epidermal growth factor receptor erbB1	EGFR	P00533	CHEMBL203	Kinase	0.0717872	3 / 38
Phytochemical	caffeic acid	Tyrosine-protein kinase FYN	FYN	P06241	CHEMBL1841	Kinase	0.0717872	2 / 2
Phytochemical	caffeic acid	Tyrosine-protein kinase LCK	LCK	P06239	CHEMBL258	Kinase	0.0717872	2 / 6
Phytochemical	caffeic acid	Cyclooxygenase-1	PTGS1	P23219	CHEMBL221	Oxidoreductase	0.0717872	1 / 20
Phytochemical	caffeic acid	PI3-kinase p110-beta subunit	PIK3CB	P42338	CHEMBL3145	Enzyme	0.0717872	0 / 1
Phytochemical	caffeic acid	Cytochrome P450 1A2	CYP1A2	P05177	CHEMBL3356	Cytochrome P450	0.0717872	0 / 5
Phytochemical	caffeic acid	Cytochrome P450 2C9	CYP2C9	P11712	CHEMBL3397	Cytochrome P450	0.0717872	0 / 3
Phytochemical	caffeic acid	Cytochrome P450 3A4	CYP3A4	P08684	CHEMBL340	Cytochrome P450	0.0717872	0 / 3
Phytochemical	caffeic acid	Cytochrome P450 2C19	CYP2C19	P33261	CHEMBL3622	Cytochrome P450	0.0717872	0 / 3
Phytochemical	caffeic acid	PI3-kinase p110-alpha subunit	PIK3CA	P42336	CHEMBL4005	Enzyme	0.0717872	0 / 1
Phytochemical	caffeic acid	Leukocyte elastase	ELANE	P08246	CHEMBL248	Protease	0.0717872	0 / 2
Phytochemical	caffeic acid	Coagulation factor VII/tissue factor	F3	P13726	CHEMBL4081	Surface antigen	0.0717872	0 / 9
Phytochemical	caffeic acid	11-beta-hydroxysteroid dehydrogenase 1	HSD11B1	P28845	CHEMBL4235	Enzyme	0.0717872	0 / 6
Phytochemical	caffeic acid	Monoamine oxidase B	MAOB	P27338	CHEMBL2039	Oxidoreductase	0.0717872	1 / 17
Phytochemical	caffeic acid	Nuclear factor erythroid 2-related factor 2	NFE2L2	Q16236	CHEMBL1075094	Unclassified protein	0.0717872	0 / 4
Phytochemical	caffeic acid	Signal transducer and activator of transcription 3	STAT3	P40763	CHEMBL4026	Transcription factor	0.0717872	0 / 1
Phytochemical	campesterol	Androgen Receptor	AR	P10275	CHEMBL1871	Nuclear receptor	0.762445	42 / 102
Phytochemical	campesterol	LXR-alpha	NR1H3	Q13133	CHEMBL2808	Nuclear receptor	0.683509	18 / 20
Phytochemical	campesterol	HMG-CoA reductase	HMGCR	P04035	CHEMBL402	Oxidoreductase	0.665947	64 / 7
Phytochemical	campesterol	Cytochrome P450 51 (by homology)	CYP51A1	Q16850	CHEMBL3849	Cytochrome P450	0.665947	3 / 2
Phytochemical	campesterol	Niemann-Pick C1-like protein 1	NPC1L1	Q9UHC9	CHEMBL2027	Other membrane protein	0.62207	9 / 13
Phytochemical	campesterol	Cytochrome P450 17A1	CYP17A1	P05093	CHEMBL3522	Cytochrome P450	0.551839	53 / 50
Phytochemical	campesterol	Nuclear receptor ROR-gamma	RORC	P51449	CHEMBL1741186	Nuclear receptor	0.428991	11 / 9
Phytochemical	campesterol	Cytochrome P450 19A1	CYP19A1	P11511	CHEMBL1978	Cytochrome P450	0.393973	26 / 161
Phytochemical	campesterol	Estrogen receptor alpha	ESR1	P03372	CHEMBL206	Nuclear receptor	0.341299	12 / 39
Phytochemical	campesterol	Estrogen receptor beta	ESR2	Q92731	CHEMBL242	Nuclear receptor	0.341299	13 / 47
Phytochemical	campesterol	Testis-specific androgen-binding protein	SHBG	P04278	CHEMBL3305	Secreted protein	0.218494	21 / 48
Phytochemical	campesterol	Sterol regulatory element-binding protein 2	SREBF2	Q12772	CHEMBL1795166	Unclassified protein	0.165836	1 / 1
Phytochemical	campesterol	Norepinephrine transporter	SLC6A2	P23975	CHEMBL222	Electrochemical transporter	0.121986	3 / 2
Phytochemical	campesterol	Cytochrome P450 2C19	CYP2C19	P33261	CHEMBL3622	Cytochrome P450	0.113207	0 / 3
Phytochemical	campesterol	Protein-tyrosine phosphatase 1B	PTPN1	P18031	CHEMBL335	Phosphatase	0.104441	13 / 47
Phytochemical	campesterol	Nuclear receptor ROR-alpha	RORA	P35398	CHEMBL5868	Nuclear receptor	0.104441	3 / 3
Phytochemical	campesterol	Butyrylcholinesterase	BCHE	P06276	CHEMBL1914	Hydrolase	0.0956635	5 / 2
Phytochemical	Carotene	Adenosine A1 receptor	ADORA1	P30542	CHEMBL226	Family A G protein-coupled receptor	0.0868859	0 / 1
Phytochemical	Carotene	Adenosine A2a receptor	ADORA2A	P29274	CHEMBL251	Family A G protein-coupled receptor	0.0868859	0 / 1
Phytochemical	Carotene	Adenosine A3 receptor	ADORA3	P0DMS8	CHEMBL256	Family A G protein-coupled receptor	0.0868859	0 / 3
Phytochemical	charantagenin D	Protein-tyrosine phosphatase 1B	PTPN1	P18031	CHEMBL335	Phosphatase	0.0456882	69 / 26
Phytochemical	charantagenin D	Protein phosphatase 2C beta	PPM1B	O75688	CHEMBL2845	Phosphatase	0.0456882	0 / 1
Phytochemical	charantagenin D	Serine/threonine protein phosphatase 2A, 56 kDa regulatory subunit, alpha isoform	PPP2R5A	Q15172	CHEMBL4763	Phosphatase	0.0456882	0 / 1
Phytochemical	charantagenin D	Serine/threonine protein phosphatase PP1-gamma catalytic subunit	PPP1CC	P36873	CHEMBL4438	Phosphatase	0.0358982	1 / 2
Phytochemical	charantagenin D	Serine/threonine protein phosphatase 2A, catalytic subunit, alpha isoform	PPP2CA	P67775	CHEMBL4703	Phosphatase	0.0358982	1 / 4
Phytochemical	charantagenin D	Serine/threonine-protein kinase Chk1	CHEK1	O14757	CHEMBL4630	Kinase	0.0358982	59 / 0
Phytochemical	charantagenin D	Serine/threonine-protein kinase mTOR	MTOR	P42345	CHEMBL2842	Kinase	0.0358982	328 / 0
Phytochemical	charantagenin D	Signal transducer and activator of transcription 3	STAT3	P40763	CHEMBL4026	Transcription factor	0.0358982	16 / 9
Phytochemical	charantagenin D	Dual specificity mitogen-activated protein kinase kinase 1	MAP2K1	Q02750	CHEMBL3587	Kinase	0.0358982	36 / 0
Phytochemical	charantagenin D	Beta-glucocerebrosidase (by homology)	GBA	P04062	CHEMBL2179	Enzyme	0.0358982	44 / 0
Phytochemical	charantagenin D	11-beta-hydroxysteroid dehydrogenase 2	HSD11B2	P80365	CHEMBL3746	Enzyme	0.0358982	0 / 2
Phytochemical	charantagenin D	Thrombin	F2	P00734	CHEMBL204	Protease	0.0358982	98 / 5
Phytochemical	charantagenin D	Bcl-2-related protein A1 (by homology)	BCL2A1	Q16548	CHEMBL6044	Unclassified protein	0.0358982	4 / 0
Phytochemical	charantagenin D	Macrophage colony stimulating factor receptor	CSF1R	P07333	CHEMBL1844	Kinase	0.0358982	44 / 0
Phytochemical	charantagenin D	Apoptosis regulator Bcl-X	BCL2L1	Q07817	CHEMBL4625	Other ion channel	0.0358982	29 / 5
Phytochemical	charantagenin D	MAP kinase p38 alpha	MAPK14	Q16539	CHEMBL260	Kinase	0.0358982	119 / 0
Phytochemical	charantagenin D	Serine/threonine-protein kinase Aurora-B	AURKB	Q96GD4	CHEMBL2185	Kinase	0.0358982	51 / 0
Phytochemical	charantagenin D	Serine/threonine-protein kinase Aurora-A	AURKA	O14965	CHEMBL4722	Kinase	0.0358982	75 / 0
Phytochemical	charantagenin D	Growth factor receptor-bound protein 2	GRB2	P62993	CHEMBL3663	Other cytosolic protein	0.0358982	31 / 0
Phytochemical	charantagenin D	PI3-kinase p110-alpha subunit	PIK3CA	P42336	CHEMBL4005	Enzyme	0.0358982	227 / 0
Phytochemical	charantagenin D	Adenosine kinase	ADK	P55263	CHEMBL3589	Enzyme	0.0358982	27 / 0
Phytochemical	charantagenin D	Perforin-1	PRF1	P14222	CHEMBL5480	Other ion channel	0.0358982	9 / 0
Phytochemical	charantagenin D	Tyrosine-protein kinase SYK	SYK	P43405	CHEMBL2599	Kinase	0.0358982	193 / 0
Phytochemical	charantagenin D	Carbonic anhydrase II	CA2	P00918	CHEMBL205	Lyase	0.0358982	99 / 0
Phytochemical	charantagenin D	3-phosphoinositide dependent protein kinase-1	PDPK1	O15530	CHEMBL2534	Kinase	0.0358982	19 / 0
Phytochemical	charantagenin D	Sodium/glucose cotransporter 2	SLC5A2	P31639	CHEMBL3884	Electrochemical transporter	0.0358982	228 / 0
Phytochemical	charantagenin D	Histone deacetylase 6 (by homology)	HDAC6	Q9UBN7	CHEMBL1865	Eraser	0.0358982	34 / 0
Phytochemical	charantagenin D	Histone deacetylase 1	HDAC1	Q13547	CHEMBL325	Eraser	0.0358982	63 / 0
Phytochemical	charantagenin D	Histone deacetylase 4	HDAC4	P56524	CHEMBL3524	Eraser	0.0358982	5 / 0
Phytochemical	charantagenin D	11-beta-hydroxysteroid dehydrogenase 1	HSD11B1	P28845	CHEMBL4235	Enzyme	0.0358982	58 / 5
Phytochemical	charantagenin D	Proto-oncogene c-JUN	JUN	P05412	CHEMBL4977	Transcription factor	0.0358982	0 / 5
Phytochemical	charantagenin D	6-phosphofructo-2-kinase/fructose-2,6-bisphosphatase 3	PFKFB3	Q16875	CHEMBL2331053	Enzyme	0.0358982	66 / 0
Phytochemical	charantagenin D	Tyrosine-protein kinase JAK2	JAK2	O60674	CHEMBL2971	Kinase	0.0358982	52 / 0
Phytochemical	charantagenin D	RAS guanyl releasing protein 3	RASGRP3	Q8IV61	CHEMBL3638	Other cytosolic protein	0.0358982	2 / 0
Phytochemical	charantagenin D	MAP kinase ERK2 (by homology)	MAPK1	P28482	CHEMBL4040	Kinase	0.0358982	66 / 0
Phytochemical	charantagenin D	Type-1 angiotensin II receptor (by homology)	AGTR1	P30556	CHEMBL227	Family A G protein-coupled receptor	0.0358982	29 / 0
Phytochemical	charantagenin D	Cathepsin L	CTSL	P07711	CHEMBL3837	Protease	0.0358982	32 / 0
Phytochemical	charantagenin D	Cathepsin (B and K)	CTSB	P07858	CHEMBL4072	Protease	0.0358982	20 / 0
Phytochemical	charantagenin D	Sodium channel protein type IX alpha subunit	SCN9A	Q15858	CHEMBL4296	Voltage-gated ion channel	0.0358982	15 / 0
Phytochemical	charantagenin D	Glycine receptor subunit alpha-1	GLRA1	P23415	CHEMBL5845	Ligand-gated ion channel	0.0358982	0 / 8
Phytochemical	charantagenin D	Glycine receptor subunit alpha-2	GLRA2	P23416	CHEMBL5871	Ligand-gated ion channel	0.0358982	0 / 6
Phytochemical	charantagenin D	Programmed cell death 1 ligand 1	CD274	Q9NZQ7	CHEMBL3580522	Unclassified protein	0.0358982	3 / 0
Phytochemical	charantagenin D	Acetyl-coenzyme A transporter 1	SLC33A1	O00400	CHEMBL3638338	Electrochemical transporter	0.0358982	57 / 0
Phytochemical	charantagenin D	Protein kinase C alpha	PRKCA	P17252	CHEMBL299	Kinase	0.0358982	36 / 181
Phytochemical	charantagenin D aglycone	Cytochrome P450 19A1	CYP19A1	P11511	CHEMBL1978	Cytochrome P450	0.128532	3 / 185
Phytochemical	charantagenin D aglycone	LXR-alpha	NR1H3	Q13133	CHEMBL2808	Nuclear receptor	0.128532	18 / 19
Phytochemical	charantagenin D aglycone	Prostanoid FP receptor	PTGFR	P43088	CHEMBL1987	Family A G protein-coupled receptor	0.120226	0 / 9
Phytochemical	charantagenin D aglycone	Prostanoid IP receptor	PTGIR	P43119	CHEMBL1995	Family A G protein-coupled receptor	0.120226	0 / 12
Phytochemical	charantagenin D aglycone	Prostanoid EP3 receptor	PTGER3	P43115	CHEMBL3710	Family A G protein-coupled receptor	0.120226	0 / 4
Phytochemical	charantagenin D aglycone	Solute carrier family 22 member 6 (by homology)	SLC22A6	Q4U2R8	CHEMBL1641347	Electrochemical transporter	0.120226	0 / 1
Phytochemical	charantagenin D aglycone	Prostanoid EP1 receptor	PTGER1	P34995	CHEMBL1811	Family A G protein-coupled receptor	0.120226	6 / 18
Phytochemical	charantagenin D aglycone	Androgen Receptor	AR	P10275	CHEMBL1871	Nuclear receptor	0.120226	21 / 123
Phytochemical	charantagenin D aglycone	Glucocorticoid receptor	NR3C1	P04150	CHEMBL2034	Nuclear receptor	0.120226	25 / 29
Phytochemical	charantagenin D aglycone	Cyclooxygenase-2	PTGS2	P35354	CHEMBL230	Oxidoreductase	0.120226	35 / 9
Phytochemical	charantagenin D aglycone	Corticosteroid binding globulin	SERPINA6	P08185	CHEMBL2421	Secreted protein	0.120226	0 / 19
Phytochemical	charantagenin D aglycone	Testis-specific androgen-binding protein	SHBG	P04278	CHEMBL3305	Secreted protein	0.120226	0 / 41
Phytochemical	charantagenin D aglycone	11-beta-hydroxysteroid dehydrogenase 1	HSD11B1	P28845	CHEMBL4235	Enzyme	0.120226	191 / 36
Phytochemical	charantagenin D aglycone	Nuclear receptor ROR-gamma	RORC	P51449	CHEMBL1741186	Nuclear receptor	0.120226	25 / 9
Phytochemical	charantagenin D aglycone	Niemann-Pick C1-like protein 1	NPC1L1	Q9UHC9	CHEMBL2027	Other membrane protein	0.120226	20 / 16
Phytochemical	charantagenin D aglycone	Progesterone receptor	PGR	P06401	CHEMBL208	Nuclear receptor	0.120226	5 / 49
Phytochemical	charantagenin D aglycone	Nuclear receptor ROR-alpha	RORA	P35398	CHEMBL5868	Nuclear receptor	0.120226	3 / 3
Phytochemical	charantagenin D aglycone	Nitric oxide synthase, inducible (by homology)	NOS2	P35228	CHEMBL4481	Enzyme	0.120226	3 / 20
Phytochemical	charantagenin D aglycone	Prostanoid EP4 receptor	PTGER4	P35408	CHEMBL1836	Family A G protein-coupled receptor	0.120226	4 / 15
Phytochemical	charantagenin D aglycone	Mineralocorticoid receptor	NR3C2	P08235	CHEMBL1994	Nuclear receptor	0.120226	2 / 23
Phytochemical	charantagenin D aglycone	Prostanoid EP2 receptor	PTGER2	P43116	CHEMBL1881	Family A G protein-coupled receptor	0.120226	2 / 31
Phytochemical	charantagenin D aglycone	Glucose-6-phosphate 1-dehydrogenase	G6PD	P11413	CHEMBL5347	Enzyme	0.120226	0 / 2
Phytochemical	charantagenin D aglycone	Peroxisome proliferator-activated receptor gamma	PPARG	P37231	CHEMBL235	Nuclear receptor	0.120226	53 / 17
Phytochemical	charantagenin D aglycone	Complement factor D	CFD	P00746	CHEMBL2176771	Protease	0.120226	21 / 0
Phytochemical	charantagenin D aglycone	C-C chemokine receptor type 1	CCR1	P32246	CHEMBL2413	Family A G protein-coupled receptor	0.120226	34 / 0
Phytochemical	charantagenin D aglycone	Peroxisome proliferator-activated receptor alpha	PPARA	Q07869	CHEMBL239	Nuclear receptor	0.120226	17 / 12
Phytochemical	charantagenin D aglycone	Gamma-secretase	PSEN2 PSENEN NCSTN APH1A PSEN1 APH1B	P49810 Q9NZ42 Q92542 Q96BI3 P49768 Q8WW43	CHEMBL2094135	Protease	0.120226	57 / 0
Phytochemical	charantagenin D aglycone	p53-binding protein Mdm-2	MDM2	Q00987	CHEMBL5023	Other nuclear protein	0.120226	74 / 0
Phytochemical	charantagenin D aglycone	Prostaglandin E synthase	PTGES	O14684	CHEMBL5658	Enzyme	0.120226	22 / 13
Phytochemical	charantagenin D aglycone	Leukocyte adhesion glycoprotein LFA-1 alpha	ITGAL	P20701	CHEMBL1803	Adhesion	0.120226	3 / 4
Phytochemical	charantagenin D aglycone	Estrogen receptor beta	ESR2	Q92731	CHEMBL242	Nuclear receptor	0.120226	10 / 40
Phytochemical	charantagenin D aglycone	Prostanoid DP receptor	PTGDR	Q13258	CHEMBL4427	Family A G protein-coupled receptor	0.120226	0 / 1
Phytochemical	charantagenin D aglycone	Protein-tyrosine phosphatase 1B	PTPN1	P18031	CHEMBL335	Phosphatase	0.120226	50 / 71
Phytochemical	charantagenin D aglycone	c-Jun N-terminal kinase 1	MAPK8	P45983	CHEMBL2276	Kinase	0.120226	111 / 0
Phytochemical	charantagenin D aglycone	Liver glycogen phosphorylase	PYGL	P06737	CHEMBL2568	Enzyme	0.120226	6 / 0
Phytochemical	charantagenin D aglycone	Serine/threonine-protein kinase mTOR	MTOR	P42345	CHEMBL2842	Kinase	0.120226	289 / 0
Phytochemical	charantagenin D aglycone	Mitogen-activated protein kinase kinase kinase 14	MAP3K14	Q99558	CHEMBL5888	Kinase	0.120226	92 / 0
Phytochemical	charantagenin D aglycone	Cytochrome P450 17A1	CYP17A1	P05093	CHEMBL3522	Cytochrome P450	0.120226	0 / 36
Phytochemical	charantagenin D aglycone	Tyrosine-protein kinase JAK3	JAK3	P52333	CHEMBL2148	Kinase	0.120226	47 / 0
Phytochemical	charantagenin D aglycone	Tyrosine-protein kinase JAK1	JAK1	P23458	CHEMBL2835	Kinase	0.120226	60 / 0
Phytochemical	charantagenin D aglycone	Phosphodiesterase 10A	PDE10A	Q9Y233	CHEMBL4409	Phosphodiesterase	0.120226	169 / 0
Phytochemical	charantagenin D aglycone	Terminal deoxynucleotidyltransferase	DNTT	P04053	CHEMBL4810	Enzyme	0.120226	0 / 3
Phytochemical	charantagenin D aglycone	Peroxisome proliferator-activated receptor delta	PPARD	Q03181	CHEMBL3979	Nuclear receptor	0.120226	11 / 10
Phytochemical	charantagenin D aglycone	Phosphodiesterase 2A	PDE2A	O00408	CHEMBL2652	Phosphodiesterase	0.120226	30 / 0
Phytochemical	charantagenin D aglycone	Phosphodiesterase 4B	PDE4B	Q07343	CHEMBL275	Phosphodiesterase	0.120226	51 / 0
Phytochemical	charantagenin D aglycone	Hepatocyte growth factor receptor	MET	P08581	CHEMBL3717	Kinase	0.120226	104 / 0
Phytochemical	charantagenin D aglycone	Smoothened homolog	SMO	Q99835	CHEMBL5971	Frizzled family G protein-coupled receptor	0.120226	46 / 0
Phytochemical	charantagenin D aglycone	Cyclin-dependent kinase 2/cyclin A	CDK2 CCNA1 CCNA2	P24941 P78396 P20248	CHEMBL2094128	Other cytosolic protein	0.120226	11 / 0
Phytochemical	charantagenin D aglycone	Cytochrome P450 51 (by homology)	CYP51A1	Q16850	CHEMBL3849	Cytochrome P450	0.120226	2 / 2
Phytochemical	charantagenin D aglycone	Nicotinamide phosphoribosyltransferase	NAMPT	P43490	CHEMBL1744525	Enzyme	0.120226	22 / 0
Phytochemical	charantagenin D aglycone	ALK tyrosine kinase receptor	ALK	Q9UM73	CHEMBL4247	Kinase	0.120226	84 / 0
Phytochemical	charantagenin D aglycone	Tyrosine-protein kinase receptor FLT3	FLT3	P36888	CHEMBL1974	Kinase	0.120226	39 / 0
Phytochemical	charantagenin D aglycone	Neurokinin 1 receptor	TACR1	P25103	CHEMBL249	Family A G protein-coupled receptor	0.120226	40 / 0
Phytochemical	charantagenin D aglycone	MAP kinase p38 alpha	MAPK14	Q16539	CHEMBL260	Kinase	0.120226	210 / 0
Phytochemical	charantagenin D aglycone	c-Jun N-terminal kinase 3	MAPK10	P53779	CHEMBL2637	Kinase	0.120226	35 / 0
Phytochemical	charantagenin D aglycone	Cyclin-dependent kinase 4	CDK4	P11802	CHEMBL331	Kinase	0.120226	59 / 0
Phytochemical	charantagenin D aglycone	C-C chemokine receptor type 2	CCR2	P41597	CHEMBL4015	Family A G protein-coupled receptor	0.120226	25 / 0
Phytochemical	charantagenin D aglycone	c-Jun N-terminal kinase 2	MAPK9	P45984	CHEMBL4179	Kinase	0.120226	39 / 0
Phytochemical	charantagenin D aglycone	Leucine-rich repeat serine/threonine-protein kinase 2	LRRK2	Q5S007	CHEMBL1075104	Kinase	0.120226	17 / 0
Phytochemical	charantagenin D aglycone	Neuropeptide Y receptor type 5	NPY5R	Q15761	CHEMBL4561	Family A G protein-coupled receptor	0.120226	9 / 0
Phytochemical	charantagenin D aglycone	Cyclin-dependent kinase 4/cyclin D1	CCND1 CDK4	P24385 P11802	CHEMBL1907601	Kinase	0.120226	11 / 0
Phytochemical	charantagenin D aglycone	Cyclin-dependent kinase 1/cyclin B1	CDK1 CCNB1	P06493 P14635	CHEMBL1907602	Other cytosolic protein	0.120226	5 / 0
Phytochemical	charantagenin D aglycone	LIM domain kinase 2	LIMK2	P53671	CHEMBL5932	Kinase	0.120226	6 / 0
Phytochemical	charantagenin D aglycone	Cyclin-dependent kinase 6	CDK6	Q00534	CHEMBL2508	Kinase	0.120226	21 / 0
Phytochemical	charantagenin D aglycone	HERG	KCNH2	Q12809	CHEMBL240	Voltage-gated ion channel	0.120226	73 / 0
Phytochemical	charantagenin D aglycone	Methionine aminopeptidase 1	METAP1	P53582	CHEMBL2474	Protease	0.120226	2 / 0
Phytochemical	charantagenin D aglycone	Cathepsin L	CTSL	P07711	CHEMBL3837	Protease	0.120226	53 / 0
Phytochemical	charantagenin E	Signal transducer and activator of transcription 3	STAT3	P40763	CHEMBL4026	Transcription factor	0.0577839	0 / 7
Phytochemical	charantagenin E	Platelet activating factor receptor	PTAFR	P25105	CHEMBL250	Family A G protein-coupled receptor	0.0577839	0 / 8
Phytochemical	charantagenin E	Protein phosphatase 2C beta	PPM1B	O75688	CHEMBL2845	Phosphatase	0.0577839	0 / 1
Phytochemical	charantagenin E	Protein-tyrosine phosphatase 1B	PTPN1	P18031	CHEMBL335	Phosphatase	0.0577839	0 / 15
Phytochemical	charantagenin E	Serine/threonine protein phosphatase PP1-gamma catalytic subunit	PPP1CC	P36873	CHEMBL4438	Phosphatase	0.0577839	0 / 2
Phytochemical	charantagenin E	Serine/threonine protein phosphatase 2A, catalytic subunit, alpha isoform	PPP2CA	P67775	CHEMBL4703	Phosphatase	0.0577839	0 / 3
Phytochemical	charantagenin E	Serine/threonine protein phosphatase 2A, 56 kDa regulatory subunit, alpha isoform	PPP2R5A	Q15172	CHEMBL4763	Phosphatase	0.0577839	0 / 1
Phytochemical	charantagenin E	Interleukin-2	IL2	P60568	CHEMBL5880	Secreted protein	0.0577839	0 / 1
Phytochemical	charantagenin E	Nuclear receptor ROR-gamma	RORC	P51449	CHEMBL1741186	Nuclear receptor	0.0577839	0 / 3
Phytochemical	charantagenin E	Sodium/potassium-transporting ATPase alpha-1 chain	ATP1A1	P05023	CHEMBL1807	Primary active transporter	0.0577839	0 / 3
Phytochemical	charantagenin E	Apoptosis regulator Bcl-X	BCL2L1	Q07817	CHEMBL4625	Other ion channel	0.0577839	0 / 3
Phytochemical	charantagenin E aglycone	Platelet activating factor receptor	PTAFR	P25105	CHEMBL250	Family A G protein-coupled receptor	0.103187	0 / 7
Phytochemical	charantagenin E aglycone	Signal transducer and activator of transcription 3	STAT3	P40763	CHEMBL4026	Transcription factor	0.103187	0 / 8
Phytochemical	charantagenin E aglycone	Tubulin--tyrosine ligase	TTL	Q8NG68	CHEMBL5549	Enzyme	0.103187	0 / 7
Phytochemical	charantin	Interleukin-2	IL2	P60568	CHEMBL5880	Secreted protein	0.66285	1 / 1
Phytochemical	charantin	Signal transducer and activator of transcription 3	STAT3	P40763	CHEMBL4026	Transcription factor	0.181153	0 / 7
Phytochemical	charantin	Apoptosis regulator Bcl-X	BCL2L1	Q07817	CHEMBL4625	Other ion channel	0.0743923	0 / 1
Phytochemical	charantin	Gamma-secretase	PSEN2 PSENEN NCSTN APH1A PSEN1 APH1B	P49810 Q9NZ42 Q92542 Q96BI3 P49768 Q8WW43	CHEMBL2094135	Protease	0.0743923	8 / 5
Phytochemical	charantin	Protein-tyrosine phosphatase 1B	PTPN1	P18031	CHEMBL335	Phosphatase	0.0743923	5 / 9
Phytochemical	charantin	Platelet activating factor receptor	PTAFR	P25105	CHEMBL250	Family A G protein-coupled receptor	0.0743923	0 / 10
Phytochemical	charantin	T-cell protein-tyrosine phosphatase	PTPN2	P17706	CHEMBL3807	Phosphatase	0.0743923	1 / 0
Phytochemical	charantin	Dual specificity phosphatase Cdc25B (by homology)	CDC25B	P30305	CHEMBL4804	Phosphatase	0.0743923	8 / 0
Phytochemical	charantin	Low molecular weight phosphotyrosine protein phosphatase	ACP1	P24666	CHEMBL4903	Phosphatase	0.0743923	2 / 0
Phytochemical	charantin	6-phosphofructo-2-kinase/fructose-2,6-bisphosphatase 3	PFKFB3	Q16875	CHEMBL2331053	Enzyme	0.0743923	7 / 0
Phytochemical	charantin	Plasma retinol-binding protein	RBP4	P02753	CHEMBL3100	Secreted protein	0.0743923	1 / 0
Phytochemical	charantin	Sphingosine 1-phosphate receptor Edg-3	S1PR3	Q99500	CHEMBL3892	Family A G protein-coupled receptor	0.0743923	74 / 0
Phytochemical	charantin	Sphingosine 1-phosphate receptor Edg-1	S1PR1	P21453	CHEMBL4333	Family A G protein-coupled receptor	0.0743923	106 / 0
Phytochemical	charantin	Thrombin	F2	P00734	CHEMBL204	Protease	0.0743923	0 / 3
Phytochemical	charantin	Protein phosphatase 2C beta	PPM1B	O75688	CHEMBL2845	Phosphatase	0.0743923	0 / 1
Phytochemical	charantin	Serine/threonine protein phosphatase PP1-gamma catalytic subunit	PPP1CC	P36873	CHEMBL4438	Phosphatase	0.0743923	0 / 1
Phytochemical	charantin	Serine/threonine protein phosphatase 2A, catalytic subunit, alpha isoform	PPP2CA	P67775	CHEMBL4703	Phosphatase	0.0743923	0 / 2
Phytochemical	charantin	Serine/threonine protein phosphatase 2A, 56 kDa regulatory subunit, alpha isoform	PPP2R5A	Q15172	CHEMBL4763	Phosphatase	0.0743923	0 / 1
Phytochemical	charantin	11-beta-hydroxysteroid dehydrogenase 2	HSD11B2	P80365	CHEMBL3746	Enzyme	0.0743923	0 / 1
Phytochemical	charantin aglycone	Niemann-Pick C1-like protein 1	NPC1L1	Q9UHC9	CHEMBL2027	Other membrane protein	0.894286	13 / 13
Phytochemical	charantin aglycone	LXR-alpha	NR1H3	Q13133	CHEMBL2808	Nuclear receptor	0.70599	18 / 20
Phytochemical	charantin aglycone	Nuclear receptor ROR-gamma	RORC	P51449	CHEMBL1741186	Nuclear receptor	0.564357	12 / 9
Phytochemical	charantin aglycone	HMG-CoA reductase	HMGCR	P04035	CHEMBL402	Oxidoreductase	0.514371	17 / 7
Phytochemical	charantin aglycone	Testis-specific androgen-binding protein	SHBG	P04278	CHEMBL3305	Secreted protein	0.456018	0 / 48
Phytochemical	charantin aglycone	Cytochrome P450 51 (by homology)	CYP51A1	Q16850	CHEMBL3849	Cytochrome P450	0.38104	3 / 2
Phytochemical	charantin aglycone	Cytochrome P450 17A1	CYP17A1	P05093	CHEMBL3522	Cytochrome P450	0.356071	3 / 50
Phytochemical	charantin aglycone	Cytochrome P450 19A1	CYP19A1	P11511	CHEMBL1978	Cytochrome P450	0.314405	0 / 161
Phytochemical	charantin aglycone	Sterol regulatory element-binding protein 2	SREBF2	Q12772	CHEMBL1795166	Unclassified protein	0.314405	1 / 1
Phytochemical	charantin aglycone	Androgen Receptor	AR	P10275	CHEMBL1871	Nuclear receptor	0.264449	11 / 102
Phytochemical	charantin aglycone	Nuclear receptor ROR-alpha	RORA	P35398	CHEMBL5868	Nuclear receptor	0.18109	3 / 3
Phytochemical	charantin aglycone	Estrogen receptor alpha	ESR1	P03372	CHEMBL206	Nuclear receptor	0.164472	1 / 39
Phytochemical	charantin aglycone	Estrogen receptor beta	ESR2	Q92731	CHEMBL242	Nuclear receptor	0.164472	1 / 47
Phytochemical	charantin aglycone	Protein-tyrosine phosphatase 1B	PTPN1	P18031	CHEMBL335	Phosphatase	0.139453	7 / 47
Phytochemical	charantin aglycone	Cytochrome P450 2C19	CYP2C19	P33261	CHEMBL3622	Cytochrome P450	0.131156	0 / 3
Phytochemical	charantin aglycone	Norepinephrine transporter	SLC6A2	P23975	CHEMBL222	Electrochemical transporter	0.122827	1 / 2
Phytochemical	charantin aglycone	Acetylcholinesterase	ACHE	P22303	CHEMBL220	Hydrolase	0.114495	3 / 1
Phytochemical	charantin aglycone	Corticosteroid binding globulin	SERPINA6	P08185	CHEMBL2421	Secreted protein	0.114495	0 / 18
Phytochemical	charantin aglycone	Glucose-6-phosphate 1-dehydrogenase	G6PD	P11413	CHEMBL5347	Enzyme	0.114495	0 / 2
Phytochemical	charantin aglycone	Butyrylcholinesterase	BCHE	P06276	CHEMBL1914	Hydrolase	0.114495	1 / 2
Phytochemical	charantin aglycone	Serotonin transporter	SLC6A4	P31645	CHEMBL228	Electrochemical transporter	0.106166	4 / 5
Phytochemical	charantin aglycone	Muscarinic acetylcholine receptor M2	CHRM2	P08172	CHEMBL211	Family A G protein-coupled receptor	0.106166	1 / 1
Phytochemical	charantin aglycone	Nuclear receptor subfamily 1 group I member 3 (by homology)	NR1I3	Q14994	CHEMBL5503	Nuclear receptor	0.106166	0 / 3
Phytochemical	charantin aglycone	LXR-beta	NR1H2	P55055	CHEMBL4093	Nuclear receptor	0.106166	2 / 1
Phytochemical	charantin aglycone	Anti-estrogen binding site (AEBS) (by homology)	DHCR7	Q9UBM7	CHEMBL2169735	Enzyme	0.106166	2 / 5
Phytochemical	charantin aglycone	Prostanoid EP1 receptor (by homology)	PTGER1	P34995	CHEMBL1811	Family A G protein-coupled receptor	0.106166	0 / 9
Phytochemical	charantin aglycone	Prostanoid EP2 receptor (by homology)	PTGER2	P43116	CHEMBL1881	Family A G protein-coupled receptor	0.106166	0 / 20
Phytochemical	charantin aglycone	Vitamin D receptor	VDR	P11473	CHEMBL1977	Nuclear receptor	0.106166	24 / 49
Phytochemical	charantin aglycone	Thromboxane-A synthase	TBXAS1	P24557	CHEMBL1835	Cytochrome P450	0.106166	0 / 1
Phytochemical	charantin aglycone	Prostaglandin E synthase	PTGES	O14684	CHEMBL5658	Enzyme	0.106166	0 / 10
Phytochemical	charantin aglycone	Peroxisome proliferator-activated receptor delta	PPARD	Q03181	CHEMBL3979	Nuclear receptor	0.106166	0 / 8
Phytochemical	charantin aglycone	Carboxylesterase 2	CES2	O00748	CHEMBL3180	Enzyme	0.106166	5 / 10
Phytochemical	charantin aglycone	11-beta-hydroxysteroid dehydrogenase 1	HSD11B1	P28845	CHEMBL4235	Enzyme	0.106166	15 / 23
Phytochemical	charantin aglycone	Squalene monooxygenase	SQLE	Q14534	CHEMBL3592	Enzyme	0.106166	0 / 4
Phytochemical	charantin aglycone	Protein-tyrosine phosphatase 1C	PTPN6	P29350	CHEMBL3166	Phosphatase	0.106166	0 / 1
Phytochemical	charantin aglycone	T-cell protein-tyrosine phosphatase	PTPN2	P17706	CHEMBL3807	Phosphatase	0.106166	0 / 15
Phytochemical	charantin aglycone	Glycine receptor subunit alpha-1	GLRA1	P23415	CHEMBL5845	Ligand-gated ion channel	0.106166	1 / 1
Phytochemical	charantin aglycone	Nitric oxide synthase, inducible (by homology)	NOS2	P35228	CHEMBL4481	Enzyme	0.106166	1 / 16
Phytochemical	charantin aglycone	Peroxisome proliferator-activated receptor gamma	PPARG	P37231	CHEMBL235	Nuclear receptor	0.106166	0 / 12
Phytochemical	charantin aglycone	UDP-glucuronosyltransferase 2B7	UGT2B7	P16662	CHEMBL4370	Enzyme	0.106166	0 / 8
Phytochemical	charantin aglycone	DNA polymerase beta (by homology)	POLB	P06746	CHEMBL2392	Enzyme	0.106166	0 / 6
Phytochemical	chlorogenic acid	Aldose reductase	AKR1B1	P15121	CHEMBL1900	Enzyme	1	28 / 24
Phytochemical	chlorogenic acid	Aldo-keto reductase family 1 member B10	AKR1B10	O60218	CHEMBL5983	Enzyme	1	2 / 18
Phytochemical	chlorogenic acid	Matrix metalloproteinase 13	MMP13	P45452	CHEMBL280	Protease	0.18092	2 / 3
Phytochemical	chlorogenic acid	Matrix metalloproteinase 2	MMP2	P08253	CHEMBL333	Protease	0.18092	1 / 6
Phytochemical	chlorogenic acid	Matrix metalloproteinase 12	MMP12	P39900	CHEMBL4393	Protease	0.130707	1 / 5
Phytochemical	chlorogenic acid	Beta amyloid A4 protein	APP	P05067	CHEMBL2487	Membrane receptor	0.11398	1 / 16
Phytochemical	chlorogenic acid	Leukocyte elastase	ELANE	P08246	CHEMBL248	Protease	0.09724	0 / 2
Phytochemical	chlorogenic acid	Glucose-6-phosphate translocase	SLC37A4	O43826	CHEMBL3217398	Electrochemical transporter	0.09724	0 / 2
Phytochemical	chlorogenic acid	Liver glycogen phosphorylase	PYGL	P06737	CHEMBL2568	Enzyme	0.09724	12 / 1
Phytochemical	chlorogenic acid	Protein kinase C delta (by homology)	PRKCD	Q05655	CHEMBL2996	Kinase	0.09724	0 / 51
Phytochemical	chlorogenic acid	Protein kinase C alpha	PRKCA	P17252	CHEMBL299	Kinase	0.09724	0 / 243
Phytochemical	chlorogenic acid	Beta-secretase 1	BACE1	P56817	CHEMBL4822	Protease	0.09724	0 / 3
Phytochemical	chlorogenic acid	Phosphodiesterase 5A	PDE5A	O76074	CHEMBL1827	Phosphodiesterase	0.09724	0 / 1
Phytochemical	chlorogenic acid	Phosphodiesterase 4D	PDE4D	Q08499	CHEMBL288	Phosphodiesterase	0.09724	0 / 3
Phytochemical	chlorogenic acid	Phosphodiesterase 9A	PDE9A	O76083	CHEMBL3535	Phosphodiesterase	0.09724	0 / 1
Phytochemical	chlorogenic acid	Phosphodiesterase 1B	PDE1B	Q01064	CHEMBL4425	Phosphodiesterase	0.09724	0 / 1
Phytochemical	chlorogenic acid	Carbonic anhydrase II	CA2	P00918	CHEMBL205	Lyase	0.09724	59 / 24
Phytochemical	chlorogenic acid	Carbonic anhydrase I	CA1	P00915	CHEMBL261	Lyase	0.09724	46 / 33
Phytochemical	chlorogenic acid	Carbonic anhydrase XII	CA12	O43570	CHEMBL3242	Lyase	0.09724	26 / 32
Phytochemical	chlorogenic acid	Carbonic anhydrase IX	CA9	Q16790	CHEMBL3594	Lyase	0.09724	28 / 36
Phytochemical	chlorogenic acid	Carbonic anhydrase VB	CA5B	Q9Y2D0	CHEMBL3969	Lyase	0.09724	0 / 14
Phytochemical	chlorogenic acid	Endothelin receptor ET-A (by homology)	EDNRA	P25101	CHEMBL252	Family A G protein-coupled receptor	0.09724	0 / 1
Phytochemical	chlorogenic acid	P-glycoprotein 1	ABCB1	P08183	CHEMBL4302	Primary active transporter	0.09724	0 / 72
Phytochemical	cholesterol	Niemann-Pick C1-like protein 1	NPC1L1	Q9UHC9	CHEMBL2027	Other membrane protein	0.850167	14 / 13
Phytochemical	cholesterol	LXR-alpha	NR1H3	Q13133	CHEMBL2808	Nuclear receptor	0.77896	17 / 20
Phytochemical	cholesterol	Nuclear receptor ROR-gamma	RORC	P51449	CHEMBL1741186	Nuclear receptor	0.755245	11 / 9
Phytochemical	cholesterol	Sterol regulatory element-binding protein 2	SREBF2	Q12772	CHEMBL1795166	Unclassified protein	0.460086	1 / 1
Phytochemical	cholesterol	HMG-CoA reductase	HMGCR	P04035	CHEMBL402	Oxidoreductase	0.460086	12 / 7
Phytochemical	cholesterol	Testis-specific androgen-binding protein	SHBG	P04278	CHEMBL3305	Secreted protein	0.451832	0 / 48
Phytochemical	cholesterol	Cytochrome P450 51 (by homology)	CYP51A1	Q16850	CHEMBL3849	Cytochrome P450	0.427246	3 / 2
Phytochemical	cholesterol	Cytochrome P450 17A1	CYP17A1	P05093	CHEMBL3522	Cytochrome P450	0.320696	7 / 50
Phytochemical	cholesterol	Cytochrome P450 19A1	CYP19A1	P11511	CHEMBL1978	Cytochrome P450	0.320696	0 / 161
Phytochemical	cholesterol	Androgen Receptor	AR	P10275	CHEMBL1871	Nuclear receptor	0.296093	6 / 102
Phytochemical	cholesterol	Nuclear receptor ROR-alpha	RORA	P35398	CHEMBL5868	Nuclear receptor	0.255087	3 / 3
Phytochemical	cholesterol	Estrogen receptor alpha	ESR1	P03372	CHEMBL206	Nuclear receptor	0.173117	1 / 39
Phytochemical	cholesterol	Estrogen receptor beta	ESR2	Q92731	CHEMBL242	Nuclear receptor	0.173117	1 / 47
Phytochemical	cholesterol	Protein-tyrosine phosphatase 1B	PTPN1	P18031	CHEMBL335	Phosphatase	0.140333	9 / 47
Phytochemical	cholesterol	Norepinephrine transporter	SLC6A2	P23975	CHEMBL222	Electrochemical transporter	0.132135	1 / 2
Phytochemical	cholesterol	LXR-beta	NR1H2	P55055	CHEMBL4093	Nuclear receptor	0.123937	1 / 1
Phytochemical	cholesterol	Corticosteroid binding globulin	SERPINA6	P08185	CHEMBL2421	Secreted protein	0.123937	0 / 18
Phytochemical	cholesterol	Serotonin transporter	SLC6A4	P31645	CHEMBL228	Electrochemical transporter	0.115737	1 / 5
Phytochemical	cholesterol	Acetylcholinesterase	ACHE	P22303	CHEMBL220	Hydrolase	0.115737	3 / 1
Phytochemical	cholesterol	Butyrylcholinesterase	BCHE	P06276	CHEMBL1914	Hydrolase	0.115737	4 / 2
Phytochemical	cholesterol	Nuclear receptor subfamily 1 group I member 3 (by homology)	NR1I3	Q14994	CHEMBL5503	Nuclear receptor	0.115737	0 / 3
Phytochemical	cholesterol	Cytochrome P450 2C19	CYP2C19	P33261	CHEMBL3622	Cytochrome P450	0.115737	2 / 3
Phytochemical	cholesterol	Muscarinic acetylcholine receptor M2	CHRM2	P08172	CHEMBL211	Family A G protein-coupled receptor	0.115737	1 / 1
Phytochemical	cholesterol	Anti-estrogen binding site (AEBS) (by homology)	DHCR7	Q9UBM7	CHEMBL2169735	Enzyme	0.115737	2 / 5
Phytochemical	cholesterol	Vitamin D receptor	VDR	P11473	CHEMBL1977	Nuclear receptor	0.115737	18 / 49
Phytochemical	cholesterol	Glucose-6-phosphate 1-dehydrogenase	G6PD	P11413	CHEMBL5347	Enzyme	0.115737	1 / 2
Phytochemical	cholesterol	Glycine receptor subunit alpha-1	GLRA1	P23415	CHEMBL5845	Ligand-gated ion channel	0.115737	1 / 1
Phytochemical	cholesterol	Prostanoid EP1 receptor (by homology)	PTGER1	P34995	CHEMBL1811	Family A G protein-coupled receptor	0.115737	0 / 9
Phytochemical	cholesterol	Prostanoid EP2 receptor (by homology)	PTGER2	P43116	CHEMBL1881	Family A G protein-coupled receptor	0.115737	0 / 20
Phytochemical	cholesterol	Thromboxane-A synthase	TBXAS1	P24557	CHEMBL1835	Cytochrome P450	0.115737	0 / 1
Phytochemical	cholesterol	Prostaglandin E synthase	PTGES	O14684	CHEMBL5658	Enzyme	0.115737	0 / 10
Phytochemical	cholesterol	Peroxisome proliferator-activated receptor alpha	PPARA	Q07869	CHEMBL239	Nuclear receptor	0.115737	0 / 11
Phytochemical	cholesterol	Peroxisome proliferator-activated receptor delta	PPARD	Q03181	CHEMBL3979	Nuclear receptor	0.115737	0 / 8
Phytochemical	cholesterol	Carboxylesterase 2	CES2	O00748	CHEMBL3180	Enzyme	0.115737	4 / 10
Phytochemical	cholesterol	Squalene monooxygenase	SQLE	Q14534	CHEMBL3592	Enzyme	0.115737	0 / 4
Phytochemical	cholesterol	Nitric oxide synthase, inducible (by homology)	NOS2	P35228	CHEMBL4481	Enzyme	0.115737	1 / 16
Phytochemical	cholesterol	Protein-tyrosine phosphatase 1C	PTPN6	P29350	CHEMBL3166	Phosphatase	0.115737	0 / 1
Phytochemical	cholesterol	T-cell protein-tyrosine phosphatase	PTPN2	P17706	CHEMBL3807	Phosphatase	0.115737	0 / 15
Phytochemical	cholesterol	11-beta-hydroxysteroid dehydrogenase 1	HSD11B1	P28845	CHEMBL4235	Enzyme	0.115737	32 / 23
Phytochemical	cholesterol	Squalene synthetase (by homology)	FDFT1	P37268	CHEMBL3338	Enzyme	0.115737	0 / 1
Phytochemical	cholesterol	Sigma opioid receptor	SIGMAR1	Q99720	CHEMBL287	Membrane receptor	0.115737	6 / 5
Phytochemical	cholesterol	Peroxisome proliferator-activated receptor gamma	PPARG	P37231	CHEMBL235	Nuclear receptor	0.115737	0 / 12
Phytochemical	cholesterol	UDP-glucuronosyltransferase 2B7	UGT2B7	P16662	CHEMBL4370	Enzyme	0.115737	0 / 8
Phytochemical	cholesterol	Sonic hedgehog protein (by homology)	SHH	Q15465	CHEMBL5602	Unclassified protein	0.115737	13 / 1
Phytochemical	cholesterol	DNA polymerase beta (by homology)	POLB	P06746	CHEMBL2392	Enzyme	0.115737	0 / 6
Phytochemical	cholesterol	Prolyl endopeptidase	PREP	P48147	CHEMBL3202	Protease	0.115737	0 / 1
Phytochemical	cis-2-Penten-1-ol	Glutathione reductase	GSR	P00390	CHEMBL2755	Oxidoreductase	0.0238327	2 / 0
Phytochemical	cis-Sabinol	UDP-glucuronosyltransferase 2B7	UGT2B7	P16662	CHEMBL4370	Enzyme	0.0822881	18 / 22
Phytochemical	cis-Sabinol	Cyclooxygenase-1	PTGS1	P23219	CHEMBL221	Oxidoreductase	0.0630257	2 / 1
Phytochemical	cis-Sabinol	Carbonic anhydrase II	CA2	P00918	CHEMBL205	Lyase	0.0535179	15 / 3
Phytochemical	cis-Sabinol	Carbonic anhydrase I	CA1	P00915	CHEMBL261	Lyase	0.0535179	13 / 3
Phytochemical	cis-Sabinol	Carbonic anhydrase IV	CA4	P22748	CHEMBL3729	Lyase	0.0535179	8 / 2
Phytochemical	cis-Sabinol	LXR-alpha	NR1H3	Q13133	CHEMBL2808	Nuclear receptor	0.0535179	0 / 19
Phytochemical	cis-Sabinol	Dopamine D2 receptor (by homology)	DRD2	P14416	CHEMBL217	Family A G protein-coupled receptor	0.0535179	4 / 0
Phytochemical	cis-Sabinol	11-beta-hydroxysteroid dehydrogenase 1	HSD11B1	P28845	CHEMBL4235	Enzyme	0.0535179	20 / 20
Phytochemical	cis-Sabinol	Androgen Receptor	AR	P10275	CHEMBL1871	Nuclear receptor	0.0439186	55 / 62
Phytochemical	cis-Sabinol	Transient receptor potential cation channel subfamily M member 8	TRPM8	Q7Z2W7	CHEMBL1075319	Voltage-gated ion channel	0.0439186	1 / 1
Phytochemical	cis-Sabinol	SUMO-activating enzyme	SAE1 UBA2	Q9UBE0 Q9UBT2	CHEMBL2095174	Enzyme	0.0439186	0 / 1
Phytochemical	cis-Sabinol	Aldo-keto reductase family 1 member B10	AKR1B10	O60218	CHEMBL5983	Enzyme	0.0439186	0 / 6
Phytochemical	cis-Zeatin riboside	Adenosine A1 receptor	ADORA1	P30542	CHEMBL226	Family A G protein-coupled receptor	0.431919	901 / 1421
Phytochemical	cis-Zeatin riboside	Adenosine A2a receptor	ADORA2A	P29274	CHEMBL251	Family A G protein-coupled receptor	0.314828	501 / 767
Phytochemical	cis-Zeatin riboside	Adenosine A3 receptor	ADORA3	P0DMS8	CHEMBL256	Family A G protein-coupled receptor	0.272973	412 / 794
Phytochemical	cis-Zeatin riboside	Equilibrative nucleoside transporter 1	SLC29A1	Q99808	CHEMBL1997	Electrochemical transporter	0.164184	122 / 125
Phytochemical	cis-Zeatin riboside	Adenosine A2b receptor	ADORA2B	P29275	CHEMBL255	Family A G protein-coupled receptor	0.09724	35 / 59
Phytochemical	cis-Zeatin riboside	Adenosine kinase	ADK	P55263	CHEMBL3589	Enzyme	0.09724	119 / 157
Phytochemical	cis-Zeatin riboside	Sodium/glucose cotransporter 1	SLC5A1	P13866	CHEMBL4979	Electrochemical transporter	0.09724	203 / 0
Phytochemical	cis-Zeatin riboside	Sodium/glucose cotransporter 2	SLC5A2	P31639	CHEMBL3884	Electrochemical transporter	0.09724	857 / 0
Phytochemical	cis-Zeatin riboside	Carbonic anhydrase II	CA2	P00918	CHEMBL205	Lyase	0.09724	242 / 0
Phytochemical	cis-Zeatin riboside	Carbonic anhydrase I	CA1	P00915	CHEMBL261	Lyase	0.09724	219 / 0
Phytochemical	cis-Zeatin riboside	Carbonic anhydrase XII	CA12	O43570	CHEMBL3242	Lyase	0.09724	108 / 0
Phytochemical	cis-Zeatin riboside	Carbonic anhydrase IX	CA9	Q16790	CHEMBL3594	Lyase	0.09724	120 / 0
Phytochemical	cis-Zeatin riboside	Heat shock cognate 71 kDa protein	HSPA8	P11142	CHEMBL1275223	Other cytosolic protein	0.09724	10 / 11
Phytochemical	cis-Zeatin riboside	78 kDa glucose-regulated protein	HSPA5	P11021	CHEMBL1781865	Unclassified protein	0.09724	8 / 13
Phytochemical	cis-Zeatin riboside	Dipeptidyl peptidase IV	DPP4	P27487	CHEMBL284	Protease	0.09724	11 / 1
Phytochemical	cis-Zeatin riboside	Glyceraldehyde-3-phosphate dehydrogenase liver	GAPDH	P04406	CHEMBL2284	Oxidoreductase	0.09724	8 / 17
Phytochemical	cis-Zeatin riboside	Beta-glucocerebrosidase	GBA	P04062	CHEMBL2179	Enzyme	0.09724	56 / 0
Phytochemical	cis-Zeatin riboside	Carbonic anhydrase XIV	CA14	Q9ULX7	CHEMBL3510	Lyase	0.09724	42 / 0
Phytochemical	cis-Zeatin riboside	Tyrosinase	TYR	P14679	CHEMBL1973	Oxidoreductase	0.09724	16 / 0
Phytochemical	cis-Zeatin riboside	Hexokinase type II	HK2	P52789	CHEMBL2640	Enzyme	0.09724	7 / 0
Phytochemical	cis-Zeatin riboside	Hexokinase type I	HK1	P19367	CHEMBL2688	Enzyme	0.09724	6 / 0
Phytochemical	cis-Zeatin riboside	Matrix metalloproteinase 13	MMP13	P45452	CHEMBL280	Protease	0.09724	31 / 0
Phytochemical	cis-Zeatin riboside	Matrix metalloproteinase 1	MMP1	P03956	CHEMBL332	Protease	0.09724	32 / 0
Phytochemical	cis-Zeatin riboside	Matrix metalloproteinase 7	MMP7	P09237	CHEMBL4073	Protease	0.09724	7 / 0
Phytochemical	cis-Zeatin riboside	Matrix metalloproteinase 12	MMP12	P39900	CHEMBL4393	Protease	0.09724	13 / 0
Phytochemical	cis-Zeatin riboside	Matrix metalloproteinase 8	MMP8	P22894	CHEMBL4588	Protease	0.09724	30 / 0
Phytochemical	cis-Zeatin riboside	Adenosine deaminase	ADA	P00813	CHEMBL1910	Hydrolase	0.09724	7 / 10
Phytochemical	cis-Zeatin riboside	DNA topoisomerase I	TOP1	P11387	CHEMBL1781	Isomerase	0.09724	71 / 0
Phytochemical	cis-Zeatin riboside	Histone-lysine N-methyltransferase SETD7	SETD7	Q8WTS6	CHEMBL5523	Writer	0.09724	0 / 2
Phytochemical	cis-Zeatin riboside	S-adenosylmethionine decarboxylase 1	AMD1	P17707	CHEMBL4181	Enzyme	0.09724	15 / 20
Phytochemical	cis-Zeatin riboside	Epidermal growth factor receptor erbB1	EGFR	P00533	CHEMBL203	Kinase	0.09724	38 / 4
Phytochemical	cis-Zeatin riboside	Bifunctional protein NCOAT	OGA	O60502	CHEMBL5921	Enzyme	0.09724	46 / 0
Phytochemical	cis-Zeatin riboside	Epoxide hydratase	EPHX2	P34913	CHEMBL2409	Protease	0.09724	4 / 0
Phytochemical	cis-Zeatin riboside	2'-deoxynucleoside 5'-phosphate N-hydrolase 1	DNPH1	O43598	CHEMBL3351218	Hydrolase	0.09724	0 / 13
Phytochemical	cis-Zeatin riboside	Carbonic anhydrase VII	CA7	P43166	CHEMBL2326	Lyase	0.09724	16 / 0
Phytochemical	cis-Zeatin riboside	Carbonic anhydrase XIII	CA13	Q8N1Q1	CHEMBL3912	Lyase	0.09724	8 / 0
Phytochemical	cis-Zeatin riboside	Spermidine synthase	SRM	P19623	CHEMBL4232	Enzyme	0.09724	0 / 5
Phytochemical	cis-Zeatin riboside	Galectin-3	LGALS3	P17931	CHEMBL4531	Other cytosolic protein	0.09724	19 / 0
Phytochemical	cis-Zeatin riboside	P47929	LGALS7	P47929	CHEMBL5008	Other cytosolic protein	0.09724	4 / 0
Phytochemical	cis-Zeatin riboside	Galectin-9	LGALS9	O00182	CHEMBL5474	Other cytosolic protein	0.09724	5 / 0
Phytochemical	cis-Zeatin riboside	Matrix metalloproteinase 3	MMP3	P08254	CHEMBL283	Protease	0.09724	24 / 0
Phytochemical	cis-Zeatin riboside	Protein kinase C alpha	PRKCA	P17252	CHEMBL299	Kinase	0.09724	10 / 0
Phytochemical	cis-Zeatin riboside	Matrix metalloproteinase 9	MMP9	P14780	CHEMBL321	Protease	0.09724	36 / 0
Phytochemical	cis-Zeatin riboside	ADAM17	ADAM17	P78536	CHEMBL3706	Protease	0.09724	21 / 0
Phytochemical	cis-Zeatin riboside	Heat shock protein HSP 90-alpha	HSP90AA1	P07900	CHEMBL3880	Other cytosolic protein	0.09724	13 / 0
Phytochemical	cis-Zeatin riboside	Transforming protein p21/H-Ras-1	HRAS	P01112	CHEMBL2167	Other cytosolic protein	0.09724	3 / 0
Phytochemical	cis-Zeatin riboside	Neprilysin	MME	P08473	CHEMBL1944	Protease	0.09724	86 / 0
Phytochemical	cis-Zeatin riboside	Histone-lysine N-methyltransferase SETD2	SETD2	Q9BYW2	CHEMBL3108647	Writer	0.09724	0 / 1
Phytochemical	cis-Zeatin riboside	Histone-arginine methyltransferase CARM1	CARM1	Q86X55	CHEMBL5406	Writer	0.09724	0 / 2
Phytochemical	cis-Zeatin riboside	Protein-arginine N-methyltransferase 1	PRMT1	Q99873	CHEMBL5524	Writer	0.09724	0 / 6
Phytochemical	cis-Zeatin riboside	Cathepsin K	CTSK	P43235	CHEMBL268	Protease	0.09724	12 / 2
Phytochemical	cis-Zeatin riboside	Cathepsin S	CTSS	P25774	CHEMBL2954	Protease	0.09724	12 / 2
Phytochemical	cis-Zeatin riboside	Cathepsin L	CTSL	P07711	CHEMBL3837	Protease	0.09724	9 / 6
Phytochemical	cis-Zeatin riboside	Cytochrome P450 19A1	CYP19A1	P11511	CHEMBL1978	Cytochrome P450	0.09724	1 / 0
Phytochemical	cis-Zeatin riboside	Insulin-like growth factor binding protein 3	IGFBP3	P17936	CHEMBL3997	Secreted protein	0.09724	28 / 0
Phytochemical	cis-Zeatin riboside	Low affinity sodium-glucose cotransporter	SLC5A4	Q9NY91	CHEMBL1770047	Electrochemical transporter	0.09724	26 / 0
Phytochemical	cis-Zeatin riboside	Sodium/nucleoside cotransporter 2	SLC28A2	O43868	CHEMBL5780	Electrochemical transporter	0.09724	23 / 22
Phytochemical	cucurbitadienol	Niemann-Pick C1-like protein 1	NPC1L1	Q9UHC9	CHEMBL2027	Other membrane protein	0.601427	2 / 13
Phytochemical	cucurbitadienol	Cytochrome P450 17A1	CYP17A1	P05093	CHEMBL3522	Cytochrome P450	0.54525	45 / 50
Phytochemical	cucurbitadienol	Androgen Receptor	AR	P10275	CHEMBL1871	Nuclear receptor	0.529128	33 / 102
Phytochemical	cucurbitadienol	Estrogen receptor alpha	ESR1	P03372	CHEMBL206	Nuclear receptor	0.480833	11 / 39
Phytochemical	cucurbitadienol	Estrogen receptor beta	ESR2	Q92731	CHEMBL242	Nuclear receptor	0.480833	8 / 47
Phytochemical	cucurbitadienol	Testis-specific androgen-binding protein	SHBG	P04278	CHEMBL3305	Secreted protein	0.480833	1 / 48
Phytochemical	cucurbitadienol	HMG-CoA reductase	HMGCR	P04035	CHEMBL402	Oxidoreductase	0.480833	36 / 7
Phytochemical	cucurbitadienol	Cytochrome P450 51 (by homology)	CYP51A1	Q16850	CHEMBL3849	Cytochrome P450	0.480833	2 / 2
Phytochemical	cucurbitadienol	Sterol regulatory element-binding protein 2	SREBF2	Q12772	CHEMBL1795166	Unclassified protein	0.432572	0 / 1
Phytochemical	cucurbitadienol	LXR-alpha	NR1H3	Q13133	CHEMBL2808	Nuclear receptor	0.360177	11 / 20
Phytochemical	cucurbitadienol	Nuclear receptor ROR-gamma	RORC	P51449	CHEMBL1741186	Nuclear receptor	0.255623	3 / 9
Phytochemical	cucurbitadienol	Cytochrome P450 19A1	CYP19A1	P11511	CHEMBL1978	Cytochrome P450	0.207349	9 / 161
Phytochemical	cucurbitadienol	Serotonin transporter	SLC6A4	P31645	CHEMBL228	Electrochemical transporter	0.151058	7 / 5
Phytochemical	cucurbitadienol	Nuclear receptor ROR-alpha	RORA	P35398	CHEMBL5868	Nuclear receptor	0.134972	0 / 3
Phytochemical	cucurbitadienol	Corticosteroid binding globulin	SERPINA6	P08185	CHEMBL2421	Secreted protein	0.126929	0 / 18
Phytochemical	cucurbitadienol	Muscarinic acetylcholine receptor M2	CHRM2	P08172	CHEMBL211	Family A G protein-coupled receptor	0.126929	1 / 1
Phytochemical	cucurbitadienol	Protein-tyrosine phosphatase 1B	PTPN1	P18031	CHEMBL335	Phosphatase	0.118883	14 / 47
Phytochemical	cucurbitadienol	Norepinephrine transporter	SLC6A2	P23975	CHEMBL222	Electrochemical transporter	0.118883	2 / 2
Phytochemical	cucurbitadienol	Butyrylcholinesterase	BCHE	P06276	CHEMBL1914	Hydrolase	0.118883	4 / 2
Phytochemical	cucurbitadienol	Acetylcholinesterase	ACHE	P22303	CHEMBL220	Hydrolase	0.118883	3 / 1
Phytochemical	cucurbitadienol	Nuclear receptor subfamily 1 group I member 3 (by homology)	NR1I3	Q14994	CHEMBL5503	Nuclear receptor	0.118883	0 / 3
Phytochemical	cucurbitadienol	Cytochrome P450 2C19	CYP2C19	P33261	CHEMBL3622	Cytochrome P450	0.118883	2 / 3
Phytochemical	cucurbitadienol	Glucose-6-phosphate 1-dehydrogenase	G6PD	P11413	CHEMBL5347	Enzyme	0.118883	1 / 2
Phytochemical	cucurbitadienol	Prostanoid EP1 receptor (by homology)	PTGER1	P34995	CHEMBL1811	Family A G protein-coupled receptor	0.118883	0 / 9
Phytochemical	cucurbitadienol	Prostanoid EP2 receptor (by homology)	PTGER2	P43116	CHEMBL1881	Family A G protein-coupled receptor	0.118883	0 / 20
Phytochemical	cucurbitadienol	11-beta-hydroxysteroid dehydrogenase 1	HSD11B1	P28845	CHEMBL4235	Enzyme	0.118883	56 / 23
Phytochemical	cucurbitadienol	Glucocorticoid receptor	NR3C1	P04150	CHEMBL2034	Nuclear receptor	0.118883	12 / 25
Phytochemical	cucurbitadienol	LXR-beta	NR1H2	P55055	CHEMBL4093	Nuclear receptor	0.118883	5 / 1
Phytochemical	cucurbitadienol	Peroxisome proliferator-activated receptor alpha	PPARA	Q07869	CHEMBL239	Nuclear receptor	0.118883	0 / 11
Phytochemical	cucurbitadienol	Peroxisome proliferator-activated receptor delta	PPARD	Q03181	CHEMBL3979	Nuclear receptor	0.118883	0 / 8
Phytochemical	cucurbitadienol	Carboxylesterase 2	CES2	O00748	CHEMBL3180	Enzyme	0.118883	4 / 10
Phytochemical	cucurbitadienol	Vitamin D receptor	VDR	P11473	CHEMBL1977	Nuclear receptor	0.118883	2 / 49
Phytochemical	cucurbitadienol	T-cell protein-tyrosine phosphatase	PTPN2	P17706	CHEMBL3807	Phosphatase	0.118883	2 / 15
Phytochemical	cucurbitadienol	Squalene monooxygenase	SQLE	Q14534	CHEMBL3592	Enzyme	0.118883	0 / 4
Phytochemical	cucurbitadienol	Protein-tyrosine phosphatase 1C	PTPN6	P29350	CHEMBL3166	Phosphatase	0.118883	0 / 1
Phytochemical	cucurbitadienol	Neurokinin 1 receptor (by homology)	TACR1	P25103	CHEMBL249	Family A G protein-coupled receptor	0.118883	26 / 0
Phytochemical	cucurbitadienol	Dual specificity phosphatase Cdc25A	CDC25A	P30304	CHEMBL3775	Phosphatase	0.118883	4 / 11
Phytochemical	cucurbitadienol	Glycine receptor subunit alpha-1	GLRA1	P23415	CHEMBL5845	Ligand-gated ion channel	0.118883	1 / 1
Phytochemical	cucurbitadienol	Serotonin 2b (5-HT2b) receptor	HTR2B	P41595	CHEMBL1833	Family A G protein-coupled receptor	0.118883	2 / 0
Phytochemical	cucurbitadienol	Adrenergic receptor alpha-2	ADRA2C	P18825	CHEMBL1916	Family A G protein-coupled receptor	0.118883	1 / 0
Phytochemical	cucurbitadienol	Sonic hedgehog protein (by homology)	SHH	Q15465	CHEMBL5602	Unclassified protein	0.118883	0 / 1
Phytochemical	cucurbitadienol	Peroxisome proliferator-activated receptor gamma	PPARG	P37231	CHEMBL235	Nuclear receptor	0.118883	0 / 12
Phytochemical	cucurbitadienol	Thromboxane-A synthase	TBXAS1	P24557	CHEMBL1835	Cytochrome P450	0.118883	2 / 1
Phytochemical	cucurbitadienol	UDP-glucuronosyltransferase 2B7	UGT2B7	P16662	CHEMBL4370	Enzyme	0.118883	0 / 8
Phytochemical	cucurbitadienol	Anti-estrogen binding site (AEBS) (by homology)	DHCR7	Q9UBM7	CHEMBL2169735	Enzyme	0.118883	3 / 5
Phytochemical	cucurbitadienol	11-beta-hydroxysteroid dehydrogenase 2	HSD11B2	P80365	CHEMBL3746	Enzyme	0.118883	10 / 8
Phytochemical	cucurbitadienol	DNA polymerase beta (by homology)	POLB	P06746	CHEMBL2392	Enzyme	0.118883	0 / 6
Phytochemical	cucurbitadienol	Prolyl endopeptidase	PREP	P48147	CHEMBL3202	Protease	0.118883	0 / 1
Phytochemical	Cycloeucalenol	11-beta-hydroxysteroid dehydrogenase 1	HSD11B1	P28845	CHEMBL4235	Enzyme	0.303898	42 / 20
Phytochemical	Cycloeucalenol	UDP-glucuronosyltransferase 2B7	UGT2B7	P16662	CHEMBL4370	Enzyme	0.175187	0 / 28
Phytochemical	Cycloeucalenol	LXR-alpha	NR1H3	Q13133	CHEMBL2808	Nuclear receptor	0.126929	20 / 18
Phytochemical	Cycloeucalenol	Protein-tyrosine phosphatase 1B	PTPN1	P18031	CHEMBL335	Phosphatase	0.118883	11 / 25
Phytochemical	Cycloeucalenol	Androgen Receptor	AR	P10275	CHEMBL1871	Nuclear receptor	0.118883	13 / 58
Phytochemical	Cycloeucalenol	Butyrylcholinesterase	BCHE	P06276	CHEMBL1914	Hydrolase	0.118883	4 / 2
Phytochemical	Cycloeucalenol	Cannabinoid receptor 2	CNR2	P34972	CHEMBL253	Family A G protein-coupled receptor	0.118883	68 / 0
Phytochemical	Cycloeucalenol	Niemann-Pick C1-like protein 1	NPC1L1	Q9UHC9	CHEMBL2027	Other membrane protein	0.118883	13 / 9
Phytochemical	Cycloeucalenol	Norepinephrine transporter	SLC6A2	P23975	CHEMBL222	Electrochemical transporter	0.118883	1 / 2
Phytochemical	Cycloeucalenol	HMG-CoA reductase	HMGCR	P04035	CHEMBL402	Oxidoreductase	0.118883	22 / 3
Phytochemical	Cycloeucalenol	Cytochrome P450 51 (by homology)	CYP51A1	Q16850	CHEMBL3849	Cytochrome P450	0.118883	3 / 3
Phytochemical	Cycloeucalenol	Nuclear receptor ROR-gamma	RORC	P51449	CHEMBL1741186	Nuclear receptor	0.118883	12 / 9
Phytochemical	Cycloeucalenol	Protein kinase C alpha	PRKCA	P17252	CHEMBL299	Kinase	0.118883	9 / 0
Phytochemical	Cycloeucalenol	Nuclear receptor subfamily 1 group I member 3 (by homology)	NR1I3	Q14994	CHEMBL5503	Nuclear receptor	0.118883	0 / 2
Phytochemical	Cycloeucalenol	Cytochrome P450 24A1	CYP24A1	Q07973	CHEMBL4521	Enzyme	0.118883	10 / 0
Phytochemical	D-(+)-Trehalose	Cyclin-dependent kinase 1	CDK1	P06493	CHEMBL308	Kinase	0.209877	1 / 1
Phytochemical	D-(+)-Trehalose	Heat shock protein HSP 90-alpha	HSP90AA1	P07900	CHEMBL3880	Other cytosolic protein	0.109946	0 / 3
Phytochemical	D-(+)-Trehalose	Vascular endothelial growth factor A	VEGFA	P15692	CHEMBL1783	Secreted protein	0.109946	0 / 2
Phytochemical	D-(+)-Trehalose	Gamma-secretase	PSEN2 PSENEN NCSTN APH1A PSEN1 APH1B	P49810 Q9NZ42 Q92542 Q96BI3 P49768 Q8WW43	CHEMBL2094135	Protease	0.109946	0 / 7
Phytochemical	D-(+)-Trehalose	Acidic fibroblast growth factor	FGF1	P05230	CHEMBL2120	Secreted protein	0.109946	0 / 7
Phytochemical	D-(+)-Trehalose	Heparanase	HPSE	Q9Y251	CHEMBL3921	Enzyme	0.109946	0 / 5
Phytochemical	D-(+)-Trehalose	Basic fibroblast growth factor	FGF2	P09038	CHEMBL3107	Secreted protein	0.101614	1 / 4
Phytochemical	D-(+)-Trehalose	Galectin-4	LGALS4	P56470	CHEMBL1671608	Other cytosolic protein	0.101614	0 / 3
Phytochemical	D-(+)-Trehalose	Galectin-3	LGALS3	P17931	CHEMBL4531	Other cytosolic protein	0.101614	0 / 4
Phytochemical	D-(+)-Trehalose	Galectin-8	LGALS8	O00214	CHEMBL5475	Other cytosolic protein	0.101614	0 / 3
Phytochemical	D-(+)-Trehalose	Glutamate carboxypeptidase II	FOLH1	Q04609	CHEMBL1892	Protease	0.101614	11 / 0
Phytochemical	D-(+)-Trehalose	Serotonin 2b (5-HT2b) receptor	HTR2B	P41595	CHEMBL1833	Family A G protein-coupled receptor	0.101614	0 / 1
Phytochemical	D-(+)-Trehalose	Alpha-2a adrenergic receptor	ADRA2A	P08913	CHEMBL1867	Family A G protein-coupled receptor	0.101614	0 / 1
Phytochemical	D-(+)-Trehalose	Adrenergic receptor alpha-2	ADRA2C	P18825	CHEMBL1916	Family A G protein-coupled receptor	0.101614	0 / 1
Phytochemical	D-(+)-Trehalose	Alpha-2b adrenergic receptor	ADRA2B	P18089	CHEMBL1942	Family A G protein-coupled receptor	0.101614	0 / 1
Phytochemical	D-(+)-Trehalose	Dopamine D1 receptor	DRD1	P21728	CHEMBL2056	Family A G protein-coupled receptor	0.101614	0 / 1
Phytochemical	D-(+)-Trehalose	Dopamine D2 receptor	DRD2	P14416	CHEMBL217	Family A G protein-coupled receptor	0.101614	0 / 1
Phytochemical	D-(+)-Trehalose	Alpha-1d adrenergic receptor	ADRA1D	P25100	CHEMBL223	Family A G protein-coupled receptor	0.101614	0 / 1
Phytochemical	D-(+)-Trehalose	Serotonin 2a (5-HT2a) receptor	HTR2A	P28223	CHEMBL224	Family A G protein-coupled receptor	0.101614	0 / 1
Phytochemical	D-(+)-Trehalose	Serotonin 2c (5-HT2c) receptor	HTR2C	P28335	CHEMBL225	Family A G protein-coupled receptor	0.101614	0 / 1
Phytochemical	D-(+)-Trehalose	Dopamine D3 receptor	DRD3	P35462	CHEMBL234	Family A G protein-coupled receptor	0.101614	0 / 1
Phytochemical	D-(+)-Trehalose	Cytochrome P450 2D6	CYP2D6	P10635	CHEMBL289	Cytochrome P450	0.101614	0 / 1
Phytochemical	D-(+)-Trehalose	Serotonin 6 (5-HT6) receptor	HTR6	P50406	CHEMBL3371	Family A G protein-coupled receptor	0.101614	0 / 1
Phytochemical	D-(+)-Trehalose	Alpha-1a adrenergic receptor (by homology)	ADRA1A	P35348	CHEMBL229	Family A G protein-coupled receptor	0.101614	0 / 1
Phytochemical	D-(+)-Trehalose	Serotonin 1b (5-HT1b) receptor (by homology)	HTR1B	P28222	CHEMBL1898	Family A G protein-coupled receptor	0.101614	0 / 1
Phytochemical	D-(+)-Trehalose	Nuclear receptor ROR-gamma	RORC	P51449	CHEMBL1741186	Nuclear receptor	0.101614	0 / 2
Phytochemical	D-(+)-Trehalose	Signal transducer and activator of transcription 3	STAT3	P40763	CHEMBL4026	Transcription factor	0.101614	0 / 7
Phytochemical	D-(+)-Trehalose	Sialidase 3	NEU3	Q9UQ49	CHEMBL3046	Enzyme	0.101614	3 / 0
Phytochemical	D-(+)-Trehalose	Sialidase 2	NEU2	Q9Y3R4	CHEMBL3200	Enzyme	0.101614	2 / 0
Phytochemical	D-(+)-Trehalose	Sialidase 4	NEU4	Q8WWR8	CHEMBL4174	Enzyme	0.101614	2 / 0
Phytochemical	daucosterol	Interleukin-2	IL2	P60568	CHEMBL5880	Secreted protein	0.66285	1 / 1
Phytochemical	daucosterol	Signal transducer and activator of transcription 3	STAT3	P40763	CHEMBL4026	Transcription factor	0.181153	0 / 7
Phytochemical	daucosterol	Apoptosis regulator Bcl-X	BCL2L1	Q07817	CHEMBL4625	Other ion channel	0.0743923	0 / 1
Phytochemical	daucosterol	Gamma-secretase	PSEN2 PSENEN NCSTN APH1A PSEN1 APH1B	P49810 Q9NZ42 Q92542 Q96BI3 P49768 Q8WW43	CHEMBL2094135	Protease	0.0743923	8 / 5
Phytochemical	daucosterol	Protein-tyrosine phosphatase 1B	PTPN1	P18031	CHEMBL335	Phosphatase	0.0743923	5 / 9
Phytochemical	daucosterol	Platelet activating factor receptor	PTAFR	P25105	CHEMBL250	Family A G protein-coupled receptor	0.0743923	0 / 10
Phytochemical	daucosterol	T-cell protein-tyrosine phosphatase	PTPN2	P17706	CHEMBL3807	Phosphatase	0.0743923	1 / 0
Phytochemical	daucosterol	Dual specificity phosphatase Cdc25B (by homology)	CDC25B	P30305	CHEMBL4804	Phosphatase	0.0743923	8 / 0
Phytochemical	daucosterol	Low molecular weight phosphotyrosine protein phosphatase	ACP1	P24666	CHEMBL4903	Phosphatase	0.0743923	2 / 0
Phytochemical	daucosterol	6-phosphofructo-2-kinase/fructose-2,6-bisphosphatase 3	PFKFB3	Q16875	CHEMBL2331053	Enzyme	0.0743923	7 / 0
Phytochemical	daucosterol	Plasma retinol-binding protein	RBP4	P02753	CHEMBL3100	Secreted protein	0.0743923	1 / 0
Phytochemical	daucosterol	Sphingosine 1-phosphate receptor Edg-3	S1PR3	Q99500	CHEMBL3892	Family A G protein-coupled receptor	0.0743923	74 / 0
Phytochemical	daucosterol	Sphingosine 1-phosphate receptor Edg-1	S1PR1	P21453	CHEMBL4333	Family A G protein-coupled receptor	0.0743923	106 / 0
Phytochemical	daucosterol	Thrombin	F2	P00734	CHEMBL204	Protease	0.0743923	0 / 3
Phytochemical	daucosterol	Protein phosphatase 2C beta	PPM1B	O75688	CHEMBL2845	Phosphatase	0.0743923	0 / 1
Phytochemical	daucosterol	Serine/threonine protein phosphatase PP1-gamma catalytic subunit	PPP1CC	P36873	CHEMBL4438	Phosphatase	0.0743923	0 / 1
Phytochemical	daucosterol	Serine/threonine protein phosphatase 2A, catalytic subunit, alpha isoform	PPP2CA	P67775	CHEMBL4703	Phosphatase	0.0743923	0 / 2
Phytochemical	daucosterol	Serine/threonine protein phosphatase 2A, 56 kDa regulatory subunit, alpha isoform	PPP2R5A	Q15172	CHEMBL4763	Phosphatase	0.0743923	0 / 1
Phytochemical	daucosterol	11-beta-hydroxysteroid dehydrogenase 2	HSD11B2	P80365	CHEMBL3746	Enzyme	0.0743923	0 / 1
Phytochemical	Diosgenin	LXR-alpha	NR1H3	Q13133	CHEMBL2808	Nuclear receptor	0.106166	23 / 16
Phytochemical	Diosgenin	Interleukin-2	IL2	P60568	CHEMBL5880	Secreted protein	0.106166	0 / 1
Phytochemical	Diosgenin	Sonic hedgehog protein (by homology)	SHH	Q15465	CHEMBL5602	Unclassified protein	0.106166	18 / 0
Phytochemical	Diosgenin	Protein-tyrosine phosphatase 1B	PTPN1	P18031	CHEMBL335	Phosphatase	0.106166	67 / 35
Phytochemical	Diosgenin	ALK tyrosine kinase receptor	ALK	Q9UM73	CHEMBL4247	Kinase	0.106166	73 / 0
Phytochemical	Diosgenin	p53-binding protein Mdm-2	MDM2	Q00987	CHEMBL5023	Other nuclear protein	0.106166	81 / 0
Phytochemical	Diosgenin	Phosphodiesterase 10A	PDE10A	Q9Y233	CHEMBL4409	Phosphodiesterase	0.106166	226 / 0
Phytochemical	Diosgenin	Niemann-Pick C1-like protein 1	NPC1L1	Q9UHC9	CHEMBL2027	Other membrane protein	0.106166	18 / 12
Phytochemical	Diosgenin	Cytochrome P450 2C9	CYP2C9	P11712	CHEMBL3397	Cytochrome P450	0.106166	10 / 0
Phytochemical	Diosgenin	Cytochrome P450 3A4	CYP3A4	P08684	CHEMBL340	Cytochrome P450	0.106166	9 / 0
Phytochemical	Diosgenin	LXR-beta	NR1H2	P55055	CHEMBL4093	Nuclear receptor	0.106166	8 / 1
Phytochemical	Diosgenin	c-Jun N-terminal kinase 1	MAPK8	P45983	CHEMBL2276	Kinase	0.106166	114 / 0
Phytochemical	Diosgenin	MAP kinase p38 alpha	MAPK14	Q16539	CHEMBL260	Kinase	0.106166	186 / 0
Phytochemical	Diosgenin	Diacylglycerol O-acyltransferase 1	DGAT1	O75907	CHEMBL6009	Enzyme	0.106166	13 / 0
Phytochemical	Diosgenin	Voltage-gated potassium channel subunit Kv1.3	KCNA3	P22001	CHEMBL4633	Voltage-gated ion channel	0.106166	10 / 0
Phytochemical	Diosgenin	Nociceptin receptor	OPRL1	P41146	CHEMBL2014	Family A G protein-coupled receptor	0.106166	20 / 0
Phytochemical	Diosgenin	Mu opioid receptor	OPRM1	P35372	CHEMBL233	Family A G protein-coupled receptor	0.106166	72 / 0
Phytochemical	Diosgenin	Bile acid receptor FXR	NR1H4	Q96RI1	CHEMBL2047	Nuclear receptor	0.106166	12 / 0
Phytochemical	Diosgenin	Smoothened homolog	SMO	Q99835	CHEMBL5971	Frizzled family G protein-coupled receptor	0.106166	48 / 0
Phytochemical	Diosgenin	Neurokinin 1 receptor	TACR1	P25103	CHEMBL249	Family A G protein-coupled receptor	0.106166	49 / 0
Phytochemical	Diosgenin	Cyclooxygenase-1	PTGS1	P23219	CHEMBL221	Oxidoreductase	0.106166	8 / 0
Phytochemical	Diosgenin	RAS guanyl releasing protein 3	RASGRP3	Q8IV61	CHEMBL3638	Other cytosolic protein	0.106166	1 / 0
Phytochemical	Diosgenin	Subtilisin/kexin type 7	PCSK7	Q16549	CHEMBL2232	Protease	0.106166	1 / 0
Phytochemical	Diosgenin	Adenosine A1 receptor	ADORA1	P30542	CHEMBL226	Family A G protein-coupled receptor	0.106166	27 / 0
Phytochemical	Diosgenin	Adenosine A2a receptor	ADORA2A	P29274	CHEMBL251	Family A G protein-coupled receptor	0.106166	30 / 0
Phytochemical	Diosgenin	Hematopoietic prostaglandin D synthase	HPGDS	O60760	CHEMBL5879	Transferase	0.106166	6 / 0
Phytochemical	Diosgenin	Vasopressin V1a receptor	AVPR1A	P37288	CHEMBL1889	Family A G protein-coupled receptor	0.106166	24 / 0
Phytochemical	Diosgenin	Platelet-derived growth factor receptor beta	PDGFRB	P09619	CHEMBL1913	Kinase	0.106166	13 / 0
Phytochemical	Diosgenin	Stem cell growth factor receptor	KIT	P10721	CHEMBL1936	Kinase	0.106166	21 / 0
Phytochemical	Diosgenin	Beta amyloid A4 protein	APP	P05067	CHEMBL2487	Membrane receptor	0.106166	27 / 0
Phytochemical	Diosgenin	Melatonin receptor 1A	MTNR1A	P48039	CHEMBL1945	Family A G protein-coupled receptor	0.106166	5 / 0
Phytochemical	Diosgenin	Melatonin receptor 1B	MTNR1B	P49286	CHEMBL1946	Family A G protein-coupled receptor	0.106166	6 / 0
Phytochemical	Diosgenin	Phosphodiesterase 2A	PDE2A	O00408	CHEMBL2652	Phosphodiesterase	0.106166	39 / 0
Phytochemical	Diosgenin	Phosphodiesterase 4B	PDE4B	Q07343	CHEMBL275	Phosphodiesterase	0.106166	42 / 0
Phytochemical	Diosgenin	Hepatocyte growth factor receptor	MET	P08581	CHEMBL3717	Kinase	0.106166	87 / 0
Phytochemical	Diosgenin	Cytochrome P450 51 (by homology)	CYP51A1	Q16850	CHEMBL3849	Cytochrome P450	0.106166	5 / 1
Phytochemical	DL-Alanine-15N	Gamma-amino-N-butyrate transaminase (by homology)	ABAT	P80404	CHEMBL2044	Transferase	0.0339707	2 / 0
Phytochemical	DL-Arginine	Nitric oxide synthase, inducible	NOS2	P35228	CHEMBL4481	Enzyme	0.175051	29 / 15
Phytochemical	DL-Arginine	Nitric-oxide synthase, brain	NOS1	P29475	CHEMBL3568	Enzyme	0.141787	18 / 11
Phytochemical	DL-Arginine	Arginase-1	ARG1	P05089	CHEMBL1075097	Enzyme	0.116739	2 / 0
Phytochemical	DL-Arginine	Carbonic anhydrase II	CA2	P00918	CHEMBL205	Lyase	0.116739	10 / 0
Phytochemical	DL-Arginine	Carbonic anhydrase I	CA1	P00915	CHEMBL261	Lyase	0.116739	9 / 0
Phytochemical	DL-Arginine	Carbonic anhydrase XII	CA12	O43570	CHEMBL3242	Lyase	0.116739	8 / 0
Phytochemical	DL-Arginine	Carbonic anhydrase IX	CA9	Q16790	CHEMBL3594	Lyase	0.116739	8 / 0
Phytochemical	DL-ASPARTIC ACID	Egl nine homolog 1	EGLN1	Q9GZT9	CHEMBL5697	Oxidoreductase	0.0238327	0 / 2
Phytochemical	dl-Menthol	Transient receptor potential cation channel subfamily M member 8	TRPM8	Q7Z2W7	CHEMBL1075319	Voltage-gated ion channel	1	1 / 1
Phytochemical	dl-Menthol	Carbonic anhydrase II	CA2	P00918	CHEMBL205	Lyase	0.474996	9 / 3
Phytochemical	dl-Menthol	Carbonic anhydrase I	CA1	P00915	CHEMBL261	Lyase	0.474996	8 / 3
Phytochemical	dl-Menthol	Carbonic anhydrase IV	CA4	P22748	CHEMBL3729	Lyase	0.474996	6 / 2
Phytochemical	dl-Menthol	Androgen Receptor	AR	P10275	CHEMBL1871	Nuclear receptor	0.197405	69 / 11
Phytochemical	dl-Menthol	Sonic hedgehog protein (by homology)	SHH	Q15465	CHEMBL5602	Unclassified protein	0.0918392	0 / 10
Phytochemical	dl-Menthol	Estrogen receptor beta	ESR2	Q92731	CHEMBL242	Nuclear receptor	0.0918392	9 / 1
Phytochemical	dl-Menthol	Testis-specific androgen-binding protein	SHBG	P04278	CHEMBL3305	Secreted protein	0.0822881	11 / 16
Phytochemical	dl-Menthol	Estrogen receptor alpha	ESR1	P03372	CHEMBL206	Nuclear receptor	0.0822881	3 / 2
Phytochemical	dl-Menthol	UDP-glucuronosyltransferase 2B7	UGT2B7	P16662	CHEMBL4370	Enzyme	0.0727164	23 / 24
Phytochemical	dl-Menthol	Dual specificity phosphatase Cdc25A	CDC25A	P30304	CHEMBL3775	Phosphatase	0.0630257	4 / 7
Phytochemical	dl-Menthol	Dual specificity phosphatase Cdc25B	CDC25B	P30305	CHEMBL4804	Phosphatase	0.0630257	4 / 5
Phytochemical	dl-Menthol	11-beta-hydroxysteroid dehydrogenase 1	HSD11B1	P28845	CHEMBL4235	Enzyme	0.0630257	35 / 7
Phytochemical	dl-Menthol	DNA polymerase alpha subunit	POLA1	P09884	CHEMBL1828	Transferase	0.0630257	0 / 1
Phytochemical	dl-Menthol	Niemann-Pick C1-like protein 1	NPC1L1	Q9UHC9	CHEMBL2027	Other membrane protein	0.0630257	0 / 5
Phytochemical	dl-Menthol	Nuclear receptor subfamily 1 group I member 3	NR1I3	Q14994	CHEMBL5503	Nuclear receptor	0.0535179	2 / 2
Phytochemical	dl-Menthol	Glucocorticoid receptor	NR3C1	P04150	CHEMBL2034	Nuclear receptor	0.0535179	36 / 0
Phytochemical	dl-Menthol	Bile acid receptor FXR	NR1H4	Q96RI1	CHEMBL2047	Nuclear receptor	0.0535179	2 / 9
Phytochemical	dl-Menthol	Indoleamine 2,3-dioxygenase	IDO1	P14902	CHEMBL4685	Enzyme	0.0535179	6 / 0
Phytochemical	dl-Menthol	Mineralocorticoid receptor	NR3C2	P08235	CHEMBL1994	Nuclear receptor	0.0535179	21 / 0
Phytochemical	dl-Menthol	Progesterone receptor	PGR	P06401	CHEMBL208	Nuclear receptor	0.0535179	42 / 0
Phytochemical	dl-Menthol	G-protein coupled bile acid receptor 1	GPBAR1	Q8TDU6	CHEMBL5409	Family A G protein-coupled receptor	0.0535179	1 / 16
Phytochemical	dl-Menthol	Dopamine D2 receptor (by homology)	DRD2	P14416	CHEMBL217	Family A G protein-coupled receptor	0.0439186	6 / 0
Phytochemical	dl-Menthol	Sigma opioid receptor (by homology)	SIGMAR1	Q99720	CHEMBL287	Membrane receptor	0.0439186	13 / 0
Phytochemical	dl-Menthol	LXR-alpha	NR1H3	Q13133	CHEMBL2808	Nuclear receptor	0.0439186	0 / 2
Phytochemical	dl-Menthol	Cytochrome P450 19A1	CYP19A1	P11511	CHEMBL1978	Cytochrome P450	0.0439186	79 / 16
Phytochemical	dl-Menthol	Cyclooxygenase-2	PTGS2	P35354	CHEMBL230	Oxidoreductase	0.0439186	8 / 0
Phytochemical	dl-Menthol	Transient receptor potential cation channel subfamily V member 3	TRPV3	Q8NET8	CHEMBL5522	Voltage-gated ion channel	0.0439186	1 / 0
Phytochemical	dl-Menthol	Estradiol 17-beta-dehydrogenase 2	HSD17B2	P37059	CHEMBL2789	Enzyme	0.0439186	34 / 0
Phytochemical	dl-Menthol	Dopamine transporter (by homology)	SLC6A3	Q01959	CHEMBL238	Electrochemical transporter	0.0439186	67 / 0
Phytochemical	dl-Menthol	Glucose-6-phosphate 1-dehydrogenase	G6PD	P11413	CHEMBL5347	Enzyme	0.0439186	0 / 7
Phytochemical	dl-Menthol	GABA-B receptor (by homology)	GABBR1	Q9UBS5	CHEMBL2064	Family C G protein-coupled receptor	0.0439186	0 / 4
Phytochemical	DL-Tryptophan	Serotonin 2b (5-HT2b) receptor	HTR2B	P41595	CHEMBL1833	Family A G protein-coupled receptor	0.166714	1 / 46
Phytochemical	DL-Tryptophan	Serotonin 1a (5-HT1a) receptor	HTR1A	P08908	CHEMBL214	Family A G protein-coupled receptor	0.166714	1 / 153
Phytochemical	DL-Tryptophan	Serotonin 2a (5-HT2a) receptor	HTR2A	P28223	CHEMBL224	Family A G protein-coupled receptor	0.166714	4 / 142
Phytochemical	DL-Tryptophan	Serotonin 2c (5-HT2c) receptor	HTR2C	P28335	CHEMBL225	Family A G protein-coupled receptor	0.166714	1 / 95
Phytochemical	DL-Tryptophan	Serotonin 7 (5-HT7) receptor	HTR7	P34969	CHEMBL3155	Family A G protein-coupled receptor	0.166714	1 / 36
Phytochemical	DL-Tryptophan	Indoleamine 2,3-dioxygenase	IDO1	P14902	CHEMBL4685	Enzyme	0.166714	2 / 1
Phytochemical	DL-Tryptophan	Alpha-2a adrenergic receptor	ADRA2A	P08913	CHEMBL1867	Family A G protein-coupled receptor	0.052424	0 / 10
Phytochemical	DL-Tryptophan	Serotonin 1b (5-HT1b) receptor	HTR1B	P28222	CHEMBL1898	Family A G protein-coupled receptor	0.052424	0 / 337
Phytochemical	DL-Tryptophan	Serotonin 1d (5-HT1d) receptor	HTR1D	P28221	CHEMBL1983	Family A G protein-coupled receptor	0.052424	0 / 348
Phytochemical	DL-Tryptophan	Beta-1 adrenergic receptor	ADRB1	P08588	CHEMBL213	Family A G protein-coupled receptor	0.052424	0 / 8
Phytochemical	DL-Tryptophan	Serotonin 1e (5-HT1e) receptor	HTR1E	P28566	CHEMBL2182	Family A G protein-coupled receptor	0.052424	0 / 12
Phytochemical	DL-Tryptophan	Serotonin 6 (5-HT6) receptor	HTR6	P50406	CHEMBL3371	Family A G protein-coupled receptor	0.052424	0 / 149
Phytochemical	DL-Tryptophan	Neurokinin 1 receptor	TACR1	P25103	CHEMBL249	Family A G protein-coupled receptor	0.052424	0 / 179
Phytochemical	DL-Tryptophan	Dopamine transporter	SLC6A3	Q01959	CHEMBL238	Electrochemical transporter	0.0428942	8 / 52
Phytochemical	DL-Tryptophan	Aminopeptidase N	ANPEP	P15144	CHEMBL1907	Protease	0.0428942	13 / 0
Phytochemical	DL-Tryptophan	Aminopeptidase A	ENPEP	Q07075	CHEMBL3439	Protease	0.0428942	14 / 0
Phytochemical	DL-Tryptophan	Matrix metalloproteinase 3	MMP3	P08254	CHEMBL283	Protease	0.0428942	0 / 25
Phytochemical	DL-Tryptophan	Glutamate receptor ionotropic, AMPA 1 (by homology)	GRIA1	P42261	CHEMBL2009	Ligand-gated ion channel	0.0428942	2 / 0
Phytochemical	DL-Tryptophan	GABA-B receptor (by homology)	GABBR1	Q9UBS5	CHEMBL2064	Family C G protein-coupled receptor	0.0428942	12 / 0
Phytochemical	DL-Tryptophan	Myeloperoxidase	MPO	P05164	CHEMBL2439	Enzyme	0.0428942	0 / 44
Phytochemical	DL-Tryptophan	Serotonin transporter	SLC6A4	P31645	CHEMBL228	Electrochemical transporter	0.0428942	4 / 249
Phytochemical	DL-Tryptophan	Cathepsin L	CTSL	P07711	CHEMBL3837	Protease	0.0428942	0 / 29
Phytochemical	DL-Tryptophan	Neprilysin	MME	P08473	CHEMBL1944	Protease	0.0428942	21 / 17
Phytochemical	DL-Tryptophan	Lysine-specific demethylase 4C	KDM4C	Q9H3R0	CHEMBL6175	Eraser	0.0428942	5 / 0
Phytochemical	DL-Tryptophan	Norepinephrine transporter	SLC6A2	P23975	CHEMBL222	Electrochemical transporter	0.0428942	2 / 43
Phytochemical	DL-Tryptophan	Endoplasmic reticulum aminopeptidase 2	ERAP2	Q6P179	CHEMBL5043	Protease	0.0428942	0 / 8
Phytochemical	DL-Tryptophan	Ephrin type-A receptor 2	EPHA2	P29317	CHEMBL2068	Kinase	0.0428942	0 / 6
Phytochemical	DL-Tryptophan	Ephrin type-B receptor 2	EPHB2	P29323	CHEMBL3290	Kinase	0.0428942	0 / 2
Phytochemical	DL-Tryptophan	Ephrin type-A receptor 5	EPHA5	P54756	CHEMBL3987	Kinase	0.0428942	0 / 2
Phytochemical	DL-Tryptophan	Ephrin type-A receptor 4	EPHA4	P54764	CHEMBL3988	Kinase	0.0428942	0 / 2
Phytochemical	DL-Tryptophan	Ephrin type-A receptor 8	EPHA8	P29322	CHEMBL4134	Kinase	0.0428942	0 / 2
Phytochemical	DL-Tryptophan	Ephrin type-A receptor 6	EPHA6	Q9UF33	CHEMBL4526	Kinase	0.0428942	0 / 2
Phytochemical	DL-Tryptophan	Ephrin type-A receptor 7	EPHA7	Q15375	CHEMBL4602	Kinase	0.0428942	0 / 2
Phytochemical	DL-Tryptophan	Ephrin type-B receptor 3	EPHB3	P54753	CHEMBL4901	Kinase	0.0428942	0 / 2
Phytochemical	DL-Tryptophan	Ephrin type-A receptor 3	EPHA3	P29320	CHEMBL4954	Kinase	0.0428942	0 / 2
Phytochemical	DL-Tryptophan	Ephrin type-B receptor 1	EPHB1	P54762	CHEMBL5072	Kinase	0.0428942	0 / 2
Phytochemical	DL-Tryptophan	Ephrin receptor	EPHB4	P54760	CHEMBL5147	Kinase	0.0428942	0 / 2
Phytochemical	DL-Tryptophan	Ephrin type-A receptor 1	EPHA1	P21709	CHEMBL5810	Kinase	0.0428942	0 / 2
Phytochemical	DL-Tryptophan	Ephrin receptor	EPHB6	O15197	CHEMBL5836	Unclassified protein	0.0428942	0 / 2
Phytochemical	DL-Tryptophan	Dipeptidyl peptidase I	CTSC	P53634	CHEMBL2252	Protease	0.0428942	0 / 6
Phytochemical	DL-Tryptophan	Oligopeptide transporter small intestine isoform	SLC15A1	P46059	CHEMBL4605	Electrochemical transporter	0.0428942	3 / 0
Phytochemical	DL-Tryptophan	Melanocortin receptor 1	MC1R	Q01726	CHEMBL3795	Family A G protein-coupled receptor	0.0428942	0 / 104
Phytochemical	DL-Tryptophan	Voltage-gated calcium channel alpha2/delta subunit 1 (by homology)	CACNA2D1	P54289	CHEMBL1919	Calcium channel auxiliary subunit alpha2delta family	0.0428942	37 / 1
Phytochemical	DL-Tryptophan	Intercellular adhesion molecule (ICAM-1), Integrin alpha-L/beta-2	ITGAL ICAM1 ITGB2	P20701 P05362 P05107	CHEMBL2096661	Membrane receptor	0.0428942	2 / 23
Phytochemical	DL-Tryptophan	Macrophage migration inhibitory factor	MIF	P14174	CHEMBL2085	Enzyme	0.0428942	0 / 1
Phytochemical	DL-Tryptophan	Matrix metalloproteinase 9	MMP9	P14780	CHEMBL321	Protease	0.0428942	0 / 81
Phytochemical	DL-Tryptophan	Serine/threonine-protein kinase PIM2	PIM2	Q9P1W9	CHEMBL4523	Kinase	0.0428942	13 / 0
Phytochemical	DL-Valine	GABA-B receptor	GABBR2 GABBR1	O75899 Q9UBS5	CHEMBL2111463	Family C G protein-coupled receptor	0.125818	17 / 1
Phytochemical	DL-Valine	GABA transporter 1	SLC6A1	P30531	CHEMBL1903	Electrochemical transporter	0.0849737	4 / 1
Phytochemical	DL-Valine	GABA A receptor alpha-3/beta-2/gamma-2	GABRA3 GABRB2 GABRG2	P34903 P47870 P18507	CHEMBL2111339	Ligand-gated ion channel	0.0649511	2 / 1
Phytochemical	DL-Valine	GABA A receptor alpha-2/beta-2/gamma-2	GABRA2 GABRB2 GABRG2	P47869 P47870 P18507	CHEMBL2111413	Ligand-gated ion channel	0.0649511	2 / 1
Phytochemical	DL-Valine	GABA receptor rho-1 subunit	GABRR1	P24046	CHEMBL3561	Ligand-gated ion channel	0.0443083	3 / 1
Phytochemical	DL-Valine	GABA transporter 3	SLC6A11	P48066	CHEMBL5208	Electrochemical transporter	0.0443083	0 / 1
Phytochemical	DL-Valine	GABA transporter 2 (by homology)	SLC6A13	Q9NSD5	CHEMBL4535	Electrochemical transporter	0.0443083	0 / 1
Phytochemical	DL-Valine	Ornithine aminotransferase, mitochondrial	OAT	P04181	CHEMBL5954	Enzyme	0.0443083	1 / 0
Phytochemical	DL-Valine	GABA-B receptor (by homology)	GABBR1	Q9UBS5	CHEMBL2064	Family C G protein-coupled receptor	0.0339707	3 / 0
Phytochemical	DL-Valine	Histone deacetylase 3	HDAC3	O15379	CHEMBL1829	Eraser	0.0339707	0 / 1
Phytochemical	DL-Valine	Voltage-gated calcium channel alpha2/delta subunit 1 (by homology)	CACNA2D1	P54289	CHEMBL1919	Calcium channel auxiliary subunit alpha2delta family	0.0238327	16 / 5
Phytochemical	DL-Valine	Adenosine A3 receptor	ADORA3	P0DMS8	CHEMBL256	Family A G protein-coupled receptor	0.0238327	3 / 1
Phytochemical	DL-Valine	Metabotropic glutamate receptor 4	GRM4	Q14833	CHEMBL2736	Family C G protein-coupled receptor	0.0238327	0 / 3
Phytochemical	DL-Valine	Metabotropic glutamate receptor 5	GRM5	P41594	CHEMBL3227	Family C G protein-coupled receptor	0.0238327	0 / 4
Phytochemical	DL-Valine	Metabotropic glutamate receptor 8	GRM8	O00222	CHEMBL3228	Family C G protein-coupled receptor	0.0238327	0 / 2
Phytochemical	DL-Valine	Metabotropic glutamate receptor 7	GRM7	Q14831	CHEMBL3777	Family C G protein-coupled receptor	0.0238327	0 / 1
Phytochemical	docosanoic acid	Fatty acid binding protein adipocyte	FABP4	P15090	CHEMBL2083	Fatty acid binding protein family	0.330703	0 / 3
Phytochemical	docosanoic acid	Fatty acid binding protein muscle	FABP3	P05413	CHEMBL3344	Fatty acid binding protein family	0.330703	0 / 5
Phytochemical	docosanoic acid	Fatty acid binding protein epidermal	FABP5	Q01469	CHEMBL3674	Fatty acid binding protein family	0.330703	0 / 2
Phytochemical	docosanoic acid	Fatty acid binding protein intestinal	FABP2	P12104	CHEMBL4879	Fatty acid binding protein family	0.330703	0 / 1
Phytochemical	docosanoic acid	Free fatty acid receptor 1	FFAR1	O14842	CHEMBL4422	Family A G protein-coupled receptor	0.298481	50 / 3
Phytochemical	docosanoic acid	11-beta-hydroxysteroid dehydrogenase 1	HSD11B1	P28845	CHEMBL4235	Enzyme	0.201585	0 / 22
Phytochemical	docosanoic acid	Solute carrier family 22 member 6 (by homology)	SLC22A6	Q4U2R8	CHEMBL1641347	Electrochemical transporter	0.193515	0 / 2
Phytochemical	docosanoic acid	Peroxisome proliferator-activated receptor alpha	PPARA	Q07869	CHEMBL239	Nuclear receptor	0.161187	26 / 9
Phytochemical	docosanoic acid	Peroxisome proliferator-activated receptor delta	PPARD	Q03181	CHEMBL3979	Nuclear receptor	0.161187	18 / 7
Phytochemical	docosanoic acid	Androgen Receptor	AR	P10275	CHEMBL1871	Nuclear receptor	0.145047	0 / 33
Phytochemical	docosanoic acid	Vitamin D receptor	VDR	P11473	CHEMBL1977	Nuclear receptor	0.145047	0 / 2
Phytochemical	docosanoic acid	DNA polymerase beta (by homology)	POLB	P06746	CHEMBL2392	Enzyme	0.145047	0 / 5
Phytochemical	docosanoic acid	G-protein coupled bile acid receptor 1	GPBAR1	Q8TDU6	CHEMBL5409	Family A G protein-coupled receptor	0.145047	0 / 15
Phytochemical	docosanoic acid	Aldo-keto reductase family 1 member B10	AKR1B10	O60218	CHEMBL5983	Enzyme	0.145047	0 / 7
Phytochemical	docosanoic acid	Dual specificity phosphatase Cdc25A	CDC25A	P30304	CHEMBL3775	Phosphatase	0.120824	6 / 14
Phytochemical	docosanoic acid	Lysine-specific demethylase 2A	KDM2A	Q9Y2K7	CHEMBL1938210	Eraser	0.120824	0 / 1
Phytochemical	docosanoic acid	Histone lysine demethylase PHF8	PHF8	Q9UPP1	CHEMBL1938212	Eraser	0.120824	0 / 1
Phytochemical	docosanoic acid	Lysine-specific demethylase 5C	KDM5C	P41229	CHEMBL2163176	Eraser	0.120824	0 / 1
Phytochemical	docosanoic acid	UDP-glucuronosyltransferase 2B7	UGT2B7	P16662	CHEMBL4370	Enzyme	0.120824	0 / 20
Phytochemical	docosanoic acid	Cytochrome P450 19A1	CYP19A1	P11511	CHEMBL1978	Cytochrome P450	0.120824	0 / 22
Phytochemical	docosanoic acid	Corticosteroid binding globulin	SERPINA6	P08185	CHEMBL2421	Secreted protein	0.120824	0 / 6
Phytochemical	docosanoic acid	Testis-specific androgen-binding protein	SHBG	P04278	CHEMBL3305	Secreted protein	0.120824	0 / 26
Phytochemical	docosanoic acid	Estradiol 17-beta-dehydrogenase 3	HSD17B3	P37058	CHEMBL4234	Enzyme	0.120824	0 / 11
Phytochemical	docosanoic acid	Glucose-6-phosphate 1-dehydrogenase	G6PD	P11413	CHEMBL5347	Enzyme	0.120824	0 / 9
Phytochemical	docosanoic acid	GABA-B receptor (by homology)	GABBR1	Q9UBS5	CHEMBL2064	Family C G protein-coupled receptor	0.120824	0 / 1
Phytochemical	docosanoic acid	Bile acid receptor FXR	NR1H4	Q96RI1	CHEMBL2047	Nuclear receptor	0.112748	3 / 11
Phytochemical	docosanoic acid	Prostanoid FP receptor	PTGFR	P43088	CHEMBL1987	Family A G protein-coupled receptor	0.112748	0 / 1
Phytochemical	docosanoic acid	GABA A receptor alpha-2/beta-2/gamma-2	GABRA2 GABRB2 GABRG2	P47869 P47870 P18507	CHEMBL2111413	Ligand-gated ion channel	0.104672	0 / 2
Phytochemical	docosanoic acid	11-beta-hydroxysteroid dehydrogenase 2	HSD11B2	P80365	CHEMBL3746	Enzyme	0.104672	0 / 3
Phytochemical	docosanoic acid	Hydroxyacid oxidase 1	HAO1	Q9UJM8	CHEMBL4229	Enzyme	0.104672	0 / 1
Phytochemical	docosanoic acid	Carbonic anhydrase II	CA2	P00918	CHEMBL205	Lyase	0.104672	0 / 5
Phytochemical	docosanoic acid	Carbonic anhydrase I	CA1	P00915	CHEMBL261	Lyase	0.104672	0 / 7
Phytochemical	docosanoic acid	Niemann-Pick C1-like protein 1	NPC1L1	Q9UHC9	CHEMBL2027	Other membrane protein	0.104672	1 / 6
Phytochemical	docosanoic acid	Plasminogen	PLG	P00747	CHEMBL1801	Protease	0.104672	0 / 1
Phytochemical	docosanoic acid	Glutathione S-transferase kappa 1	GSTK1	Q9Y2Q3	CHEMBL4491	Enzyme	0.104672	0 / 1
Phytochemical	docosanoic acid	Leukotriene A4 hydrolase	LTA4H	P09960	CHEMBL4618	Protease	0.104672	0 / 1
Phytochemical	docosanoic acid	Protein farnesyltransferase	FNTA FNTB	P49354 P49356	CHEMBL2094108	Enzyme	0.104672	1 / 8
Phytochemical	docosanoic acid	CDC45-related protein	CDC45	O75419	CHEMBL3040	Other nuclear protein	0.104672	0 / 1
Phytochemical	docosanoic acid	Leukocyte common antigen	PTPRC	P08575	CHEMBL3243	Enzyme	0.104672	0 / 1
Phytochemical	docosanoic acid	Prostanoid EP2 receptor	PTGER2	P43116	CHEMBL1881	Family A G protein-coupled receptor	0.104672	1 / 5
Phytochemical	docosanoic acid	Epoxide hydratase	EPHX2	P34913	CHEMBL2409	Protease	0.104672	9 / 0
Phytochemical	docosanoic acid	Voltage-gated calcium channel alpha2/delta subunit 1	CACNA2D1	P54289	CHEMBL1919	Calcium channel auxiliary subunit alpha2delta family	0.104672	0 / 4
Phytochemical	docosanoic acid	Neuronal acetylcholine receptor protein alpha-7 subunit (by homology)	CHRNA7	P36544	CHEMBL2492	Ligand-gated ion channel	0.104672	0 / 2
Phytochemical	docosanoic acid	Protein-tyrosine phosphatase 1B	PTPN1	P18031	CHEMBL335	Phosphatase	0.104672	7 / 27
Phytochemical	docosanoic acid	SUMO-activating enzyme	SAE1 UBA2	Q9UBE0 Q9UBT2	CHEMBL2095174	Enzyme	0.104672	0 / 2
Phytochemical	docosanoic acid	Metabotropic glutamate receptor 5	GRM5	P41594	CHEMBL3227	Family C G protein-coupled receptor	0.104672	0 / 4
Phytochemical	docosanoic acid	Prostaglandin E synthase	PTGES	O14684	CHEMBL5658	Enzyme	0.104672	0 / 8
Phytochemical	docosanoic acid	Squalene synthetase (by homology)	FDFT1	P37268	CHEMBL3338	Enzyme	0.104672	0 / 1
Phytochemical	eleostearic acid	Arachidonate 5-lipoxygenase	ALOX5	P09917	CHEMBL215	Oxidoreductase	0.133338	9 / 22
Phytochemical	eleostearic acid	Peroxisome proliferator-activated receptor gamma	PPARG	P37231	CHEMBL235	Nuclear receptor	0.125143	201 / 19
Phytochemical	eleostearic acid	Vitamin D receptor	VDR	P11473	CHEMBL1977	Nuclear receptor	0.100579	0 / 55
Phytochemical	eleostearic acid	DNA topoisomerase II alpha	TOP2A	P11388	CHEMBL1806	Isomerase	0.100579	0 / 2
Phytochemical	eleostearic acid	Acyl-CoA desaturase	SCD	O00767	CHEMBL5555	Enzyme	0.100579	4 / 1
Phytochemical	eleostearic acid	Peroxisome proliferator-activated receptor alpha	PPARA	Q07869	CHEMBL239	Nuclear receptor	0.100579	172 / 15
Phytochemical	eleostearic acid	Peroxisome proliferator-activated receptor delta	PPARD	Q03181	CHEMBL3979	Nuclear receptor	0.100579	127 / 10
Phytochemical	eleostearic acid	Fatty acid binding protein adipocyte	FABP4	P15090	CHEMBL2083	Fatty acid binding protein family	0.100579	4 / 4
Phytochemical	eleostearic acid	Anandamide amidohydrolase	FAAH	O00519	CHEMBL2243	Enzyme	0.100579	9 / 19
Phytochemical	eleostearic acid	Telomerase reverse transcriptase	TERT	O14746	CHEMBL2916	Enzyme	0.100579	1 / 2
Phytochemical	eleostearic acid	Fatty acid binding protein epidermal	FABP5	Q01469	CHEMBL3674	Fatty acid binding protein family	0.100579	2 / 2
Phytochemical	eleostearic acid	Fatty acid-binding protein, liver	FABP1	P07148	CHEMBL5421	Fatty acid binding protein family	0.100579	1 / 3
Phytochemical	eleostearic acid	Fatty acid binding protein muscle	FABP3	P05413	CHEMBL3344	Fatty acid binding protein family	0.100579	5 / 5
Phytochemical	eleostearic acid	Leukotriene B4 receptor 1	LTB4R	Q15722	CHEMBL3911	Family A G protein-coupled receptor	0.100579	35 / 4
Phytochemical	eleostearic acid	Dual specificity phosphatase Cdc25A	CDC25A	P30304	CHEMBL3775	Phosphatase	0.100579	15 / 8
Phytochemical	eleostearic acid	Protein-tyrosine phosphatase 1C	PTPN6	P29350	CHEMBL3166	Phosphatase	0.100579	0 / 1
Phytochemical	eleostearic acid	DNA topoisomerase I	TOP1	P11387	CHEMBL1781	Isomerase	0.100579	1 / 2
Phytochemical	eleostearic acid	HMG-CoA reductase	HMGCR	P04035	CHEMBL402	Oxidoreductase	0.100579	32 / 54
Phytochemical	eleostearic acid	Prostaglandin E synthase	PTGES	O14684	CHEMBL5658	Enzyme	0.100579	3 / 11
Phytochemical	eleostearic acid	Free fatty acid receptor 1	FFAR1	O14842	CHEMBL4422	Family A G protein-coupled receptor	0.100579	80 / 3
Phytochemical	eleostearic acid	Glycine receptor subunit alpha-1	GLRA1	P23415	CHEMBL5845	Ligand-gated ion channel	0.100579	0 / 1
Phytochemical	eleostearic acid	Carboxylesterase 2	CES2	O00748	CHEMBL3180	Enzyme	0.100579	1 / 11
Phytochemical	eleostearic acid	Matrix metalloproteinase 2	MMP2	P08253	CHEMBL333	Protease	0.100579	24 / 0
Phytochemical	eleostearic acid	Prolyl endopeptidase	PREP	P48147	CHEMBL3202	Protease	0.100579	0 / 1
Phytochemical	eleostearic acid	Cytochrome P450 19A1	CYP19A1	P11511	CHEMBL1978	Cytochrome P450	0.100579	0 / 171
Phytochemical	eleostearic acid	Cyclooxygenase-2	PTGS2	P35354	CHEMBL230	Oxidoreductase	0.100579	12 / 3
Phytochemical	eleostearic acid	DNA polymerase beta	POLB	P06746	CHEMBL2392	Enzyme	0.100579	1 / 9
Phytochemical	eleostearic acid	Protein-tyrosine phosphatase 1B	PTPN1	P18031	CHEMBL335	Phosphatase	0.100579	64 / 53
Phytochemical	eleostearic acid	T-cell protein-tyrosine phosphatase	PTPN2	P17706	CHEMBL3807	Phosphatase	0.100579	33 / 16
Phytochemical	ellagic acid	G-protein coupled receptor 35	GPR35	Q9HC97	CHEMBL1293267	Family A G protein-coupled receptor	1	1 / 2
Phytochemical	ellagic acid	Receptor protein-tyrosine kinase erbB-2	ERBB2	P04626	CHEMBL1824	Kinase	1	1 / 1
Phytochemical	ellagic acid	Aldose reductase	AKR1B1	P15121	CHEMBL1900	Enzyme	1	2 / 8
Phytochemical	ellagic acid	Cyclin-dependent kinase 4/cyclin D1	CCND1 CDK4	P24385 P11802	CHEMBL1907601	Kinase	1	1 / 1
Phytochemical	ellagic acid	Platelet-derived growth factor receptor beta	PDGFRB	P09619	CHEMBL1913	Kinase	1	1 / 1
Phytochemical	ellagic acid	Vascular endothelial growth factor receptor 3	FLT4	P35916	CHEMBL1955	Kinase	1	1 / 1
Phytochemical	ellagic acid	Insulin-like growth factor I receptor	IGF1R	P08069	CHEMBL1957	Kinase	1	1 / 2
Phytochemical	ellagic acid	Insulin receptor	INSR	P06213	CHEMBL1981	Kinase	1	1 / 1
Phytochemical	ellagic acid	Epidermal growth factor receptor erbB1	EGFR	P00533	CHEMBL203	Kinase	1	1 / 2
Phytochemical	ellagic acid	Carbonic anhydrase II	CA2	P00918	CHEMBL205	Lyase	1	1 / 6
Phytochemical	ellagic acid	Cyclin-dependent kinase 2/cyclin A	CDK2 CCNA1 CCNA2	P24941 P78396 P20248	CHEMBL2094128	Other cytosolic protein	1	1 / 1
Phytochemical	ellagic acid	Serine/threonine-protein kinase Aurora-B	AURKB	Q96GD4	CHEMBL2185	Kinase	1	1 / 3
Phytochemical	ellagic acid	Carbonic anhydrase VII	CA7	P43166	CHEMBL2326	Lyase	1	1 / 17
Phytochemical	ellagic acid	Carbonic anhydrase I	CA1	P00915	CHEMBL261	Lyase	1	1 / 15
Phytochemical	ellagic acid	Glycogen synthase kinase-3 beta	GSK3B	P49841	CHEMBL262	Kinase	1	1 / 1
Phytochemical	ellagic acid	Tyrosine-protein kinase SRC	SRC	P12931	CHEMBL267	Kinase	1	1 / 1
Phytochemical	ellagic acid	Focal adhesion kinase 1	PTK2	Q05397	CHEMBL2695	Kinase	1	1 / 1
Phytochemical	ellagic acid	Vascular endothelial growth factor receptor 2	KDR	P35968	CHEMBL279	Kinase	1	1 / 2
Phytochemical	ellagic acid	Serine/threonine-protein kinase PLK1	PLK1	P53350	CHEMBL3024	Kinase	1	1 / 2
Phytochemical	ellagic acid	Carbonic anhydrase VI	CA6	P23280	CHEMBL3025	Lyase	1	1 / 8
Phytochemical	ellagic acid	Carbonic anhydrase XII	CA12	O43570	CHEMBL3242	Lyase	1	1 / 35
Phytochemical	ellagic acid	Carbonic anhydrase XIV	CA14	Q9ULX7	CHEMBL3510	Lyase	1	1 / 14
Phytochemical	ellagic acid	Carbonic anhydrase IX	CA9	Q16790	CHEMBL3594	Lyase	1	1 / 43
Phytochemical	ellagic acid	Casein kinase II alpha	CSNK2A1	P68400	CHEMBL3629	Kinase	1	1 / 1
Phytochemical	ellagic acid	Hepatocyte growth factor receptor	MET	P08581	CHEMBL3717	Kinase	1	1 / 2
Phytochemical	ellagic acid	Carbonic anhydrase IV	CA4	P22748	CHEMBL3729	Lyase	1	1 / 7
Phytochemical	ellagic acid	Serine/threonine-protein kinase PLK4	PLK4	O00444	CHEMBL3788	Kinase	1	1 / 1
Phytochemical	ellagic acid	Carbonic anhydrase XIII	CA13	Q8N1Q1	CHEMBL3912	Lyase	1	1 / 21
Phytochemical	ellagic acid	Tyrosine-protein kinase TIE-2	TEK	Q02763	CHEMBL4128	Kinase	1	1 / 1
Phytochemical	ellagic acid	Serine/threonine-protein kinase AKT	AKT1	P31749	CHEMBL4282	Kinase	1	1 / 1
Phytochemical	ellagic acid	Serine/threonine-protein kinase Aurora-A	AURKA	O14965	CHEMBL4722	Kinase	1	1 / 1
Phytochemical	ellagic acid	Carbonic anhydrase VA	CA5A	P35218	CHEMBL4789	Lyase	1	1 / 9
Phytochemical	ellagic acid	Beta-secretase 1	BACE1	P56817	CHEMBL4822	Protease	1	1 / 5
Phytochemical	ellagic acid	Mitogen-activated protein kinase kinase kinase 8	MAP3K8	P41279	CHEMBL4899	Kinase	1	1 / 1
Phytochemical	ellagic acid	Serine/threonine-protein kinase B-raf	BRAF	P15056	CHEMBL5145	Kinase	1	1 / 1
Phytochemical	ellagic acid	Ephrin receptor	EPHB4	P54760	CHEMBL5147	Kinase	1	1 / 1
Phytochemical	ellagic acid	Heat shock 70 kDa protein 1	HSPA1A	P0DMV8	CHEMBL5460	Other cytosolic protein	1	1 / 1
Phytochemical	ellagic acid	NUAK family SNF1-like kinase 1	NUAK1	O60285	CHEMBL5784	Kinase	1	1 / 1
Phytochemical	ellagic acid	Squalene monooxygenase (by homology)	SQLE	Q14534	CHEMBL3592	Enzyme	1	1 / 1
Phytochemical	ellagic acid	Tyrosine-protein kinase FGR (by homology)	FGR	P09769	CHEMBL4454	Kinase	1	1 / 1
Phytochemical	ellagic acid	Tyrosine-protein kinase Lyn (by homology)	LYN	P07948	CHEMBL3905	Kinase	1	1 / 1
Phytochemical	ellagic acid	Glutathione reductase	GSR	P00390	CHEMBL2755	Oxidoreductase	0.174646	1 / 1
Phytochemical	ellagic acid	Troponin, cardiac muscle	TNNC1 TNNT2 TNNI3	P63316 P45379 P19429	CHEMBL2095202	Unclassified protein	0.119404	0 / 1
Phytochemical	ellagic acid	Xanthine dehydrogenase	XDH	P47989	CHEMBL1929	Oxidoreductase	0.119404	0 / 3
Phytochemical	ellagic acid	D-amino-acid oxidase	DAO	P14920	CHEMBL5485	Enzyme	0.111502	0 / 1
Phytochemical	ellagic acid	Cyclooxygenase-2	PTGS2	P35354	CHEMBL230	Oxidoreductase	0.111502	0 / 3
Phytochemical	ellagic acid	Estrogen receptor alpha	ESR1	P03372	CHEMBL206	Nuclear receptor	0.111502	0 / 43
Phytochemical	ellagic acid	Estrogen receptor beta	ESR2	Q92731	CHEMBL242	Nuclear receptor	0.111502	0 / 61
Phytochemical	ellagic acid	Monoamine oxidase A	MAOA	P21397	CHEMBL1951	Oxidoreductase	0.111502	0 / 34
Phytochemical	ellagic acid	Estradiol 17-beta-dehydrogenase 3	HSD17B3	P37058	CHEMBL4234	Enzyme	0.111502	0 / 19
Phytochemical	ellagic acid	Protein-tyrosine phosphatase 1B	PTPN1	P18031	CHEMBL335	Phosphatase	0.111502	2 / 0
Phytochemical	ellagic acid	Arachidonate 5-lipoxygenase	ALOX5	P09917	CHEMBL215	Oxidoreductase	0.111502	0 / 1
Phytochemical	ellagic acid	Carbonyl reductase [NADPH] 1	CBR1	P16152	CHEMBL5586	Enzyme	0.111502	0 / 1
Phytochemical	ellagic acid	Carboxylesterase 2	CES2	O00748	CHEMBL3180	Enzyme	0.111502	1 / 0
Phytochemical	ellagic acid	Cyclin-dependent kinase 5/CDK5 activator 1	CDK5R1 CDK5	Q15078 Q00535	CHEMBL1907600	Kinase	0.111502	0 / 6
Phytochemical	ellagic acid	Carbonic anhydrase VB	CA5B	Q9Y2D0	CHEMBL3969	Lyase	0.111502	0 / 9
Phytochemical	ellagic acid	Alpha-synuclein	SNCA	P37840	CHEMBL6152	Unclassified protein	0.111502	1 / 0
Phytochemical	ferulic acid	Carbonic anhydrase II	CA2	P00918	CHEMBL205	Lyase	1	40 / 20
Phytochemical	ferulic acid	Carbonic anhydrase VII	CA7	P43166	CHEMBL2326	Lyase	1	6 / 19
Phytochemical	ferulic acid	Carbonic anhydrase I	CA1	P00915	CHEMBL261	Lyase	1	34 / 24
Phytochemical	ferulic acid	Carbonic anhydrase VI	CA6	P23280	CHEMBL3025	Lyase	1	5 / 15
Phytochemical	ferulic acid	Carbonic anhydrase XII	CA12	O43570	CHEMBL3242	Lyase	1	17 / 21
Phytochemical	ferulic acid	Carbonic anhydrase XIV	CA14	Q9ULX7	CHEMBL3510	Lyase	1	7 / 19
Phytochemical	ferulic acid	Carbonic anhydrase IX	CA9	Q16790	CHEMBL3594	Lyase	1	14 / 26
Phytochemical	ferulic acid	Carbonic anhydrase VA	CA5A	P35218	CHEMBL4789	Lyase	1	5 / 15
Phytochemical	ferulic acid	Carbonic anhydrase VB	CA5B	Q9Y2D0	CHEMBL3969	Lyase	0.133587	4 / 13
Phytochemical	ferulic acid	Monoamine oxidase B	MAOB	P27338	CHEMBL2039	Oxidoreductase	0.0721804	2 / 38
Phytochemical	ferulic acid	Arachidonate 5-lipoxygenase	ALOX5	P09917	CHEMBL215	Oxidoreductase	0.0721804	1 / 44
Phytochemical	ferulic acid	Matrix metalloproteinase 9	MMP9	P14780	CHEMBL321	Protease	0.0721804	1 / 24
Phytochemical	ferulic acid	Matrix metalloproteinase 1	MMP1	P03956	CHEMBL332	Protease	0.0721804	1 / 24
Phytochemical	ferulic acid	Matrix metalloproteinase 2	MMP2	P08253	CHEMBL333	Protease	0.0721804	1 / 23
Phytochemical	ferulic acid	Protein-tyrosine phosphatase 1B	PTPN1	P18031	CHEMBL335	Phosphatase	0.0721804	27 / 2
Phytochemical	ferulic acid	Carbonic anhydrase XIII (by homology)	CA13	Q8N1Q1	CHEMBL3912	Lyase	0.0721804	2 / 10
Phytochemical	ferulic acid	Carbonic anhydrase III	CA3	P07451	CHEMBL2885	Lyase	0.0619149	3 / 4
Phytochemical	ferulic acid	Aldose reductase	AKR1B1	P15121	CHEMBL1900	Enzyme	0.0517133	60 / 34
Phytochemical	ferulic acid	Beta amyloid A4 protein	APP	P05067	CHEMBL2487	Membrane receptor	0.0517133	0 / 55
Phytochemical	ferulic acid	Nuclear factor erythroid 2-related factor 2	NFE2L2	Q16236	CHEMBL1075094	Unclassified protein	0.0414703	0 / 4
Phytochemical	ferulic acid	Signal transducer and activator of transcription 3	STAT3	P40763	CHEMBL4026	Transcription factor	0.0414703	0 / 1
Phytochemical	ferulic acid	11-beta-hydroxysteroid dehydrogenase 1	HSD11B1	P28845	CHEMBL4235	Enzyme	0.0414703	0 / 4
Phytochemical	ferulic acid	Estrogen receptor beta	ESR2	Q92731	CHEMBL242	Nuclear receptor	0.0414703	3 / 17
Phytochemical	ferulic acid	Carbonic anhydrase IV	CA4	P22748	CHEMBL3729	Lyase	0.0414703	2 / 7
Phytochemical	ferulic acid	Toll-like receptor 4 (by homology)	TLR4	O00206	CHEMBL5255	Toll-like and Il-1 receptors	0.0414703	0 / 13
Phytochemical	ferulic acid	Hepatocyte growth factor receptor	MET	P08581	CHEMBL3717	Kinase	0.0312266	0 / 22
Phytochemical	ferulic acid	Cytochrome P450 1A1	CYP1A1	P04798	CHEMBL2231	Cytochrome P450	0.0312266	0 / 9
Phytochemical	ferulic acid	Cytochrome P450 1A2	CYP1A2	P05177	CHEMBL3356	Cytochrome P450	0.0312266	0 / 5
Phytochemical	ferulic acid	Quinone reductase 2	NQO2	P16083	CHEMBL3959	Enzyme	0.0312266	0 / 17
Phytochemical	ferulic acid	Cytochrome P450 1B1	CYP1B1	Q16678	CHEMBL4878	Cytochrome P450	0.0312266	0 / 25
Phytochemical	ferulic acid	Cyclooxygenase-1	PTGS1	P23219	CHEMBL221	Oxidoreductase	0.0312266	2 / 17
Phytochemical	ferulic acid	Epidermal growth factor receptor erbB1	EGFR	P00533	CHEMBL203	Kinase	0.0312266	4 / 34
Phytochemical	ferulic acid	Transthyretin	TTR	P02766	CHEMBL3194	Secreted protein	0.0312266	5 / 6
Phytochemical	ferulic acid	Cyclooxygenase-2	PTGS2	P35354	CHEMBL230	Oxidoreductase	0.0312266	9 / 47
Phytochemical	ferulic acid	Tubulin beta-1 chain	TUBB1	Q9H4B7	CHEMBL1915	Structural protein	0.0312266	0 / 29
Phytochemical	ferulic acid	Nuclear factor NF-kappa-B p65 subunit	RELA	Q04206	CHEMBL5533	Transcription factor	0.0312266	0 / 13
Phytochemical	ferulic acid	Adenosine A1 receptor	ADORA1	P30542	CHEMBL226	Family A G protein-coupled receptor	0.0312266	0 / 1
Phytochemical	ferulic acid	Adenosine A2a receptor	ADORA2A	P29274	CHEMBL251	Family A G protein-coupled receptor	0.0312266	0 / 1
Phytochemical	ferulic acid	Adenosine A2b receptor	ADORA2B	P29275	CHEMBL255	Family A G protein-coupled receptor	0.0312266	0 / 1
Phytochemical	ferulic acid	Toll-like receptor (TLR7/TLR9)	TLR9	Q9NR96	CHEMBL5804	Toll-like and Il-1 receptors	0.0312266	0 / 3
Phytochemical	ferulic acid	Aldo-keto reductase family 1 member B10	AKR1B10	O60218	CHEMBL5983	Enzyme	0.0312266	0 / 18
Phytochemical	ferulic acid	Arachidonate 15-lipoxygenase	ALOX15	P16050	CHEMBL2903	Enzyme	0.0312266	0 / 2
Phytochemical	ferulic acid	Protein kinase C epsilon	PRKCE	Q02156	CHEMBL3582	Kinase	0.0312266	0 / 2
Phytochemical	ferulic acid	Coagulation factor VII/tissue factor	F3	P13726	CHEMBL4081	Surface antigen	0.0312266	0 / 9
Phytochemical	ferulic acid	Nitric oxide synthase, inducible	NOS2	P35228	CHEMBL4481	Enzyme	0.0312266	0 / 7
Phytochemical	ferulic acid	Tyrosine-protein kinase FYN	FYN	P06241	CHEMBL1841	Kinase	0.0312266	4 / 2
Phytochemical	ferulic acid	Tyrosine-protein kinase LCK	LCK	P06239	CHEMBL258	Kinase	0.0312266	4 / 9
Phytochemical	ferulic acid	Monocarboxylate transporter 1 (by homology)	SLC16A1	P53985	CHEMBL4360	Electrochemical transporter	0.0312266	2 / 12
Phytochemical	ferulic acid	Cyclin-dependent kinase 4/cyclin D1	CCND1 CDK4	P24385 P11802	CHEMBL1907601	Kinase	0.0312266	0 / 1
Phytochemical	ferulic acid	Tubulin beta-3 chain	TUBB3	Q13509	CHEMBL2597	Structural protein	0.0312266	0 / 1
Phytochemical	ferulic acid	P-glycoprotein 1	ABCB1	P08183	CHEMBL4302	Primary active transporter	0.0312266	0 / 14
Phytochemical	ferulic acid	DNA topoisomerase II alpha	TOP2A	P11388	CHEMBL1806	Isomerase	0.0312266	0 / 15
Phytochemical	ferulic acid	Fructose-1,6-bisphosphatase	FBP1	P09467	CHEMBL3975	Enzyme	0.0312266	22 / 0
Phytochemical	ferulic acid	Beta-secretase 1	BACE1	P56817	CHEMBL4822	Protease	0.0312266	1 / 62
Phytochemical	ferulic acid	Glyoxalase I	GLO1	Q04760	CHEMBL2424	Enzyme	0.0312266	0 / 5
Phytochemical	ferulic acid	Carboxypeptidase A1	CPA1	P15085	CHEMBL2088	Protease	0.0312266	8 / 0
Phytochemical	ferulic acid	Lysine-specific demethylase 4C	KDM4C	Q9H3R0	CHEMBL6175	Eraser	0.0312266	7 / 0
Phytochemical	ferulic acid	Aryl hydrocarbon receptor	AHR	P35869	CHEMBL3201	Transcription factor	0.0312266	0 / 4
Phytochemical	ferulic acid	AMP deaminase 3	AMPD3	Q01432	CHEMBL2912	Enzyme	0.0312266	3 / 0
Phytochemical	ferulic acid	Poly [ADP-ribose] polymerase-1	PARP1	P09874	CHEMBL3105	Enzyme	0.0312266	9 / 0
Phytochemical	gadoleic acid	Fatty acid binding protein muscle	FABP3	P05413	CHEMBL3344	Fatty acid binding protein family	0.672321	11 / 5
Phytochemical	gadoleic acid	Peroxisome proliferator-activated receptor alpha	PPARA	Q07869	CHEMBL239	Nuclear receptor	0.648684	278 / 19
Phytochemical	gadoleic acid	Peroxisome proliferator-activated receptor delta	PPARD	Q03181	CHEMBL3979	Nuclear receptor	0.648684	158 / 12
Phytochemical	gadoleic acid	Acyl-CoA desaturase	SCD	O00767	CHEMBL5555	Enzyme	0.577582	2 / 1
Phytochemical	gadoleic acid	Peroxisome proliferator-activated receptor gamma	PPARG	P37231	CHEMBL235	Nuclear receptor	0.451181	423 / 24
Phytochemical	gadoleic acid	Fatty acid binding protein adipocyte	FABP4	P15090	CHEMBL2083	Fatty acid binding protein family	0.419571	17 / 4
Phytochemical	gadoleic acid	Anandamide amidohydrolase	FAAH	O00519	CHEMBL2243	Enzyme	0.419571	3 / 17
Phytochemical	gadoleic acid	Telomerase reverse transcriptase	TERT	O14746	CHEMBL2916	Enzyme	0.419571	1 / 2
Phytochemical	gadoleic acid	Fatty acid binding protein epidermal	FABP5	Q01469	CHEMBL3674	Fatty acid binding protein family	0.419571	3 / 2
Phytochemical	gadoleic acid	Fatty acid-binding protein, liver	FABP1	P07148	CHEMBL5421	Fatty acid binding protein family	0.419571	1 / 3
Phytochemical	gadoleic acid	Prostaglandin E synthase	PTGES	O14684	CHEMBL5658	Enzyme	0.174646	48 / 14
Phytochemical	gadoleic acid	Nuclear receptor ROR-gamma	RORC	P51449	CHEMBL1741186	Nuclear receptor	0.166799	8 / 10
Phytochemical	gadoleic acid	Protein-tyrosine phosphatase 1B	PTPN1	P18031	CHEMBL335	Phosphatase	0.158886	76 / 60
Phytochemical	gadoleic acid	Free fatty acid receptor 1	FFAR1	O14842	CHEMBL4422	Family A G protein-coupled receptor	0.150982	89 / 3
Phytochemical	gadoleic acid	DNA topoisomerase I	TOP1	P11387	CHEMBL1781	Isomerase	0.143102	1 / 3
Phytochemical	gadoleic acid	Prolyl endopeptidase	PREP	P48147	CHEMBL3202	Protease	0.143102	0 / 3
Phytochemical	gadoleic acid	T-cell protein-tyrosine phosphatase	PTPN2	P17706	CHEMBL3807	Phosphatase	0.135202	33 / 20
Phytochemical	gadoleic acid	Protein-tyrosine phosphatase 1C	PTPN6	P29350	CHEMBL3166	Phosphatase	0.119404	3 / 1
Phytochemical	gadoleic acid	Arachidonate 5-lipoxygenase	ALOX5	P09917	CHEMBL215	Oxidoreductase	0.119404	63 / 23
Phytochemical	gadoleic acid	Dual specificity phosphatase Cdc25B	CDC25B	P30305	CHEMBL4804	Phosphatase	0.119404	18 / 6
Phytochemical	gadoleic acid	Aldo-keto reductase family 1 member B10	AKR1B10	O60218	CHEMBL5983	Enzyme	0.119404	0 / 7
Phytochemical	gadoleic acid	11-beta-hydroxysteroid dehydrogenase 1	HSD11B1	P28845	CHEMBL4235	Enzyme	0.119404	48 / 42
Phytochemical	gadoleic acid	Prostanoid EP2 receptor (by homology)	PTGER2	P43116	CHEMBL1881	Family A G protein-coupled receptor	0.119404	70 / 24
Phytochemical	gadoleic acid	Dual specificity phosphatase Cdc25A	CDC25A	P30304	CHEMBL3775	Phosphatase	0.119404	17 / 16
Phytochemical	gadoleic acid	HMG-CoA reductase	HMGCR	P04035	CHEMBL402	Oxidoreductase	0.119404	14 / 36
Phytochemical	gadoleic acid	DNA polymerase beta	POLB	P06746	CHEMBL2392	Enzyme	0.119404	2 / 8
Phytochemical	gadoleic acid	Cannabinoid receptor 1	CNR1	P21554	CHEMBL218	Family A G protein-coupled receptor	0.119404	16 / 24
Phytochemical	gadoleic acid	Cytochrome P450 19A1	CYP19A1	P11511	CHEMBL1978	Cytochrome P450	0.111502	0 / 259
Phytochemical	gadoleic acid	Cyclooxygenase-1	PTGS1	P23219	CHEMBL221	Oxidoreductase	0.111502	3 / 3
[truncated: 5,214 more rows]

## Sheet: Table S3. gProfiler enrichment
Ligand type	Source	Term name	Term ID	Adjusted p-value	-log10 of adjusted p-value	Term size	Query size	Intersection size	Effective domain size	Intersections
Phytochemical	KEGG	Neuroactive ligand-receptor interaction	KEGG:04080	3.92004e-45	44.4067	339	691	122	7987	CHRM2,ADORA3,GLRA1,PTGER1,PTGER2,CNR1,NR3C1,GRM5,GCGR,NPY5R,GRM2,AVPR1A,OPRL1,TRPV1,F2R,HRH3,OXTR,CHRM1,CHRM3,BRS3,GABBR2,GABBR1,NPY2R,AVPR2,P2RX7,HTR2A,ADORA1,C5AR1,CHRNA7,ADORA2A,OPRM1,OPRD1,OPRK1,HTR6,S1PR3,CNR2,GPR35,F2,THRA,THRB,GABRA1,GABRB2,GABRG2,GABRA3,GABRA2,GABRR1,GRIK1,GRIA1,GRIK5,GRM4,GRIA4,GRM8,GRIK2,GRIK3,GRM1,GRM7,GRIA2,HTR2B,HTR4,HTR1B,HTR1D,DRD1,HTR1A,HTR1E,HTR2C,DRD3,HTR7,HTR5A…
Phytochemical	KEGG	Calcium signaling pathway	KEGG:04020	1.10523e-24	23.9565	239	691	78	7987	CHRM2,NOS2,PTGER1,GRM5,AVPR1A,F2R,KDR,OXTR,CHRM1,CHRM3,P2RX7,EGFR,HTR2A,CHRNA7,ADORA2A,MET,HTR6,PRKCA,PRKCG,PRKCB,GRM1,HTR2B,HTR4,DRD1,HTR2C,HTR7,HTR5A,FLT4,ADRB1,HRH1,HRH2,ADRA1B,ADRA1A,VEGFA,FGF1,FGF2,ADRA1D,CD38,CAMK2B,PTGFR,PTAFR,ERBB2,AGTR1,PTGER3,TACR1,PDE1B,EDNRA,ADORA2B,PDGFRB,NOS1,TNNC1,TACR2,FGFR1,CCKBR,CHRM5,PDE1C,P2RX3,PDGFRA,SLC8A1,FLT1,TACR3,RET,MST1R,FGFR3,NTRK1,TBXA2R,FGFR4,NTRK2,…
Phytochemical	KEGG	Pathways in cancer	KEGG:05200	5.13826e-21	20.2892	528	691	117	7987	AR,ESR1,ESR2,PPARG,PPARD,MAPK3,NOS2,PTGER1,PTGER2,MAPK8,JAK3,PTGS2,IL6ST,F2R,HIF1A,MDM2,EGFR,MET,PIK3CB,PIK3CA,SHH,SMO,PRKCA,PRKCG,PRKCB,F2,MMP9,MMP1,MMP2,BCL2L1,IGF1R,ALK,STAT3,IL2,GLI1,JUN,FLT4,HSP90AA1,VEGFA,FGF1,FGF2,TERT,RXRA,RARB,RARA,RXRB,RXRG,FLT3,CDK6,GSK3B,PIM1,CDK2,DAPK1,PIK3R1,PTK2,CAMK2B,AKT1,HSP90AB1,ERBB2,MAPK1,NFE2L2,MTOR,MAP2K1,CSF1R,GRB2,HDAC1,JAK2,RASGRP3,AGTR1,PTGER3,PTGER4,JA…
Phytochemical	KEGG	EGFR tyrosine kinase inhibitor resistance	KEGG:01521	2.9941e-16	15.5237	79	691	36	7987	MAPK3,KDR,EGFR,MET,PIK3CB,PIK3CA,PRKCA,PRKCG,PRKCB,BCL2L1,IGF1R,STAT3,VEGFA,FGF2,GSK3B,AXL,PIK3R1,SRC,AKT1,ERBB2,MAPK1,MTOR,MAP2K1,GRB2,JAK2,JAK1,HRAS,PDGFRB,BRAF,BCL2,PDGFRA,PIK3CD,RPS6KB1,FGFR3,FGFR2,IL6
Phytochemical	KEGG	Insulin resistance	KEGG:04931	5.93689e-16	15.2264	108	691	42	7987	NR1H3,PTPN1,NR1H2,PPARA,PTPN11,PTPRF,MAPK8,PRKCD,PYGL,PIK3CB,PIK3CA,ACACB,TNF,PRKCB,PRKCE,PRKCQ,STAT3,PPP1CC,PYGB,PRKAG1,PRKAB1,PRKAA2,GSK3B,PIK3R1,AKT1,MTOR,PDPK1,MAPK10,MAPK9,OGA,INSR,RELA,PIK3CD,RPS6KB1,GYS1,PTPA,RPS6KA3,PYGM,PPP1CA,NOS3,GFPT1,IL6
Phytochemical	KEGG	Central carbon metabolism in cancer	KEGG:05230	2.1992e-15	14.6577	70	691	33	7987	G6PD,MAPK3,HIF1A,GCK,EGFR,PKM,MET,PIK3CB,PIK3CA,LDHA,LDHB,FLT3,PIK3R1,AKT1,ERBB2,MAPK1,MTOR,MAP2K1,HK2,HK1,HRAS,PDGFRB,KIT,FGFR1,PDK1,PDGFRA,PIK3CD,RET,FGFR3,NTRK1,FGFR2,IDH1,NTRK3
Phytochemical	KEGG	cAMP signaling pathway	KEGG:04024	7.72326e-15	14.1122	216	691	60	7987	CHRM2,PPARA,MAPK3,PDE4D,PTGER2,PDE10A,MAPK8,F2R,OXTR,CHRM1,GABBR2,GABBR1,LIPE,ADORA1,ADORA2A,HTR6,PIK3CB,PIK3CA,HCAR2,GLI1,JUN,PPP1CC,ATP1A1,GRIA1,GRIA4,GRIA2,HTR4,HTR1B,HTR1D,DRD1,HTR1A,HTR1E,ADRB1,DRD2,CFTR,PIK3R1,CAMK2B,AKT1,MAPK1,MAP2K1,PTGER3,PDE4B,MAPK10,MAPK9,EDNRA,BRAF,TNNI3,RELA,PIK3CD,PDE3A,PDE3B,GCG,CAMK2D,PPP1CA,ROCK2,PAK1,ADRB2,ROCK1,ADCY5,PDE4A
Phytochemical	KEGG	PI3K-Akt signaling pathway	KEGG:04151	2.15557e-14	13.6664	353	691	80	7987	CHRM2,MAPK3,JAK3,F2R,KDR,CHRM1,MDM2,EGFR,MET,PIK3CB,PIK3CA,PRKCA,TLR4,NGFR,BCL2L1,IGF1R,IL2,PPP2CA,PPP2R5A,FLT4,HSP90AA1,VEGFA,FGF1,FGF2,RXRA,PRKAA2,FLT3,CDK6,SYK,GSK3B,CDK2,PIK3R1,PTK2,PKN1,AKT1,HSP90AB1,ERBB2,MAPK1,MTOR,MAP2K1,CSF1R,GRB2,PDPK1,JAK2,JAK1,CDK4,CCND1,HRAS,PDGFRB,KIT,EPHA2,INSR,TEK,RELA,BCL2,PGF,FGFR1,PDGFRA,PIK3CD,PIK3CG,RPS6KB1,FLT1,FGFR3,NTRK1,GYS1,YWHAG,FGFR4,NTRK2,CCNE2,CCNE1,…
Phytochemical	KEGG	HIF-1 signaling pathway	KEGG:04066	4.08094e-14	13.3892	109	691	40	7987	MAPK3,NOS2,HIF1A,EGFR,PIK3CB,PIK3CA,PRKCA,PRKCG,PRKCB,LDHA,LDHB,TLR4,IGF1R,SERPINE1,STAT3,VEGFA,PFKFB3,PIK3R1,CAMK2B,AKT1,ERBB2,MAPK1,MTOR,MAP2K1,GAPDH,HK2,HK1,EGLN1,INSR,TEK,RELA,BCL2,PDK1,PIK3CD,RPS6KB1,FLT1,CAMK2D,NOS3,IL6,MKNK2
Phytochemical	KEGG	AGE-RAGE signaling pathway in diabetic complications	KEGG:04933	5.92049e-14	13.2276	100	691	38	7987	MAPK3,MAPK14,MAPK8,PRKCD,PIK3CB,PIK3CA,TNF,PRKCA,PRKCB,PRKCE,MMP2,SERPINE1,STAT3,JUN,VEGFA,NOX4,PIM1,PIK3R1,AKT1,MAPK1,F3,JAK2,AGTR1,MAPK10,CDK4,MAPK9,CCND1,HRAS,ICAM1,RELA,BCL2,STAT1,MAPK11,PIK3CD,CXCL8,NOS3,IL6,CASP3
Phytochemical	KEGG	Prostate cancer	KEGG:05215	1.25644e-13	12.9009	97	691	37	7987	AR,MAPK3,MDM2,EGFR,PIK3CB,PIK3CA,MMP9,IGF1R,SRD5A2,HSP90AA1,GSK3B,CDK2,PIK3R1,MMP3,AKT1,HSP90AB1,ERBB2,MAPK1,MTOR,MAP2K1,GRB2,PDPK1,CCND1,HRAS,PDGFRB,BRAF,RELA,BCL2,FGFR1,PDGFRA,PIK3CD,CCNE2,CCNE1,FGFR2,CHUK,KLK3,CTNNB1
Phytochemical	KEGG	MAPK signaling pathway	KEGG:04010	4.71119e-13	12.3269	294	691	69	7987	MAPK3,CDC25B,MAPK14,MAPK8,KDR,MAP3K11,EGFR,MET,TNF,PRKCA,PRKCG,PRKCB,NGFR,IGF1R,JUN,PPM1B,FLT4,VEGFA,FGF1,FGF2,PPM1A,PLA2G4A,FLT3,AKT1,CACNA2D1,DUSP3,ERBB2,MAPK1,MAP2K1,CSF1R,GRB2,RASGRP3,MAP3K14,MAPK10,MAPK9,HSPA8,HRAS,PDGFRB,KIT,EPHA2,INSR,TEK,MAP3K8,BRAF,HSPA1A,RELA,MAPT,PGF,FGFR1,PDGFRA,MAPK11,FLT1,CACNA2D2,RASGRP1,FGFR3,NTRK1,RPS6KA3,FGFR4,NTRK2,FGFR2,CHUK,IRAK4,PPP5C,CASP3,PAK1,ERBB4,MKNK2,…
Phytochemical	KEGG	Neuroactive ligand-receptor interaction	KEGG:04080	2.13582e-44	43.6704	340	724	124	8000	CHRM2,ADORA3,GLRA1,PTGER1,PTGER2,CNR1,NR3C1,GRM5,GCGR,NPY5R,GRM2,AVPR1A,OPRL1,TRPV1,F2R,HRH3,OXTR,CHRM1,CHRM3,BRS3,GABBR2,GABBR1,NPY2R,AVPR2,P2RX7,HTR2A,ADORA1,C5AR1,CHRNA7,ADORA2A,OPRM1,OPRD1,OPRK1,HTR6,S1PR3,CNR2,GPR35,F2,THRA,THRB,GABRA1,GABRB2,GABRG2,GABRA3,GABRA2,GABRR1,GRIK1,GRIA1,GRIK5,GRM4,GRIA4,GRM8,GRIK2,GRIK3,GRM1,GRM7,GRIA2,HTR2B,HTR4,HTR1B,HTR1D,DRD1,HTR1A,HTR1E,HTR2C,DRD3,HTR7,HTR5A…
Phytochemical	KEGG	Calcium signaling pathway	KEGG:04020	4.11598e-27	26.3855	239	724	83	8000	CHRM2,NOS2,PTGER1,GRM5,AVPR1A,F2R,KDR,OXTR,CHRM1,CHRM3,P2RX7,EGFR,HTR2A,CHRNA7,ADORA2A,MET,HTR6,PRKCA,PRKCG,PRKCB,GRM1,HTR2B,HTR4,DRD1,HTR2C,HTR7,HTR5A,FLT4,ADRB1,HRH1,HRH2,ADRA1B,ADRA1A,VEGFA,FGF1,FGF2,ADRA1D,CD38,CAMK2B,PTGFR,PTAFR,ERBB2,AGTR1,PTGER3,TACR1,PDE1B,EDNRA,ADORA2B,PDGFRB,NOS1,TNNC1,TACR2,FGFR1,CCKBR,CHRM5,PDE1C,P2RX3,PDGFRA,SLC8A1,FLT1,TACR3,RET,MST1R,FGFR3,NTRK1,TBXA2R,FGFR4,NTRK2,…
Phytochemical	KEGG	Pathways in cancer	KEGG:05200	7.84443e-22	21.1054	529	724	122	8000	AR,ESR1,ESR2,PPARG,PPARD,MAPK3,NOS2,PTGER1,PTGER2,MAPK8,JAK3,PTGS2,IL6ST,F2R,HIF1A,MDM2,EGFR,MET,PIK3CB,PIK3CA,SHH,SMO,PRKCA,PRKCG,PRKCB,F2,MMP9,MMP1,MMP2,BCL2L1,IGF1R,ALK,STAT3,IL2,GLI1,JUN,FLT4,HSP90AA1,VEGFA,FGF1,FGF2,TERT,RXRA,RARB,RARA,RXRB,RXRG,FLT3,CDK6,GSK3B,PIM1,CDK2,DAPK1,PIK3R1,PTK2,CAMK2B,AKT1,HSP90AB1,ERBB2,MAPK1,NFE2L2,MTOR,MAP2K1,CSF1R,GRB2,HDAC1,JAK2,RASGRP3,AGTR1,PTGER3,PTGER4,JA…
Phytochemical	KEGG	EGFR tyrosine kinase inhibitor resistance	KEGG:01521	1.56622e-18	17.8051	79	724	39	8000	MAPK3,KDR,EGFR,MET,PIK3CB,PIK3CA,PRKCA,PRKCG,PRKCB,BCL2L1,IGF1R,STAT3,VEGFA,FGF2,GSK3B,AXL,PIK3R1,SRC,AKT1,ERBB2,MAPK1,MTOR,MAP2K1,GRB2,JAK2,JAK1,HRAS,PDGFRB,BRAF,BCL2,PDGFRA,PIK3CD,RPS6KB1,FGFR3,FGFR2,IL6,ARAF,RAF1,MAP2K2
Phytochemical	KEGG	Central carbon metabolism in cancer	KEGG:05230	9.06449e-17	16.0427	70	724	35	8000	G6PD,MAPK3,HIF1A,GCK,EGFR,PKM,MET,PIK3CB,PIK3CA,LDHA,LDHB,FLT3,PIK3R1,AKT1,ERBB2,MAPK1,MTOR,MAP2K1,HK2,HK1,HRAS,PDGFRB,KIT,FGFR1,PDK1,PDGFRA,PIK3CD,RET,FGFR3,NTRK1,FGFR2,IDH1,NTRK3,RAF1,MAP2K2
Phytochemical	KEGG	Insulin resistance	KEGG:04931	4.7532e-16	15.323	108	724	43	8000	NR1H3,PTPN1,NR1H2,PPARA,PTPN11,PTPRF,MAPK8,PRKCD,PYGL,PIK3CB,PIK3CA,ACACB,TNF,PRKCB,PRKCE,PRKCQ,STAT3,PPP1CC,PYGB,PRKAG1,PRKAB1,PRKAA2,GSK3B,PIK3R1,AKT1,MTOR,PDPK1,MAPK10,MAPK9,OGA,INSR,RELA,PIK3CD,RPS6KB1,GYS1,PTPA,RPS6KA3,PYGM,PPP1CA,NOS3,GFPT1,IL6,PCK1
Phytochemical	KEGG	MAPK signaling pathway	KEGG:04010	6.42853e-16	15.1919	294	724	76	8000	MAPK3,CDC25B,MAPK14,MAPK8,KDR,MAP3K11,EGFR,MET,TNF,PRKCA,PRKCG,PRKCB,NGFR,IGF1R,JUN,PPM1B,FLT4,VEGFA,FGF1,FGF2,PPM1A,PLA2G4A,FLT3,AKT1,CACNA2D1,DUSP3,ERBB2,MAPK1,MAP2K1,CSF1R,GRB2,RASGRP3,MAP3K14,MAPK10,MAPK9,HSPA8,HRAS,PDGFRB,KIT,EPHA2,INSR,TEK,MAP3K8,BRAF,HSPA1A,RELA,MAPT,PGF,FGFR1,PDGFRA,MAPK11,FLT1,CACNA2D2,RASGRP1,FGFR3,NTRK1,RPS6KA3,FGFR4,NTRK2,FGFR2,CHUK,IRAK4,PPP5C,CASP3,PAK1,ERBB4,MKNK2,…
Phytochemical	KEGG	Prostate cancer	KEGG:05215	1.64256e-15	14.7845	97	724	40	8000	AR,MAPK3,MDM2,EGFR,PIK3CB,PIK3CA,MMP9,IGF1R,SRD5A2,HSP90AA1,GSK3B,CDK2,PIK3R1,MMP3,AKT1,HSP90AB1,ERBB2,MAPK1,MTOR,MAP2K1,GRB2,PDPK1,CCND1,HRAS,PDGFRB,BRAF,RELA,BCL2,FGFR1,PDGFRA,PIK3CD,CCNE2,CCNE1,FGFR2,CHUK,KLK3,CTNNB1,ARAF,RAF1,MAP2K2
Phytochemical	KEGG	cAMP signaling pathway	KEGG:04024	3.79674e-15	14.4206	216	724	62	8000	CHRM2,PPARA,MAPK3,PDE4D,PTGER2,PDE10A,MAPK8,F2R,OXTR,CHRM1,GABBR2,GABBR1,LIPE,ADORA1,ADORA2A,HTR6,PIK3CB,PIK3CA,HCAR2,GLI1,JUN,PPP1CC,ATP1A1,GRIA1,GRIA4,GRIA2,HTR4,HTR1B,HTR1D,DRD1,HTR1A,HTR1E,ADRB1,DRD2,CFTR,PIK3R1,CAMK2B,AKT1,MAPK1,MAP2K1,PTGER3,PDE4B,MAPK10,MAPK9,EDNRA,BRAF,TNNI3,RELA,PIK3CD,PDE3A,PDE3B,GCG,CAMK2D,PPP1CA,ROCK2,PAK1,ADRB2,ROCK1,ADCY5,PDE4A,RAF1,MAP2K2
Phytochemical	KEGG	Endocrine resistance	KEGG:01522	5.08707e-15	14.2935	95	724	39	8000	ESR1,ESR2,MAPK3,MAPK14,MAPK8,MDM2,EGFR,PIK3CB,PIK3CA,MMP9,MMP2,IGF1R,JUN,CYP2D6,PIK3R1,SRC,PTK2,AKT1,ERBB2,MAPK1,MTOR,MAP2K1,GRB2,MAPK10,CDK4,MAPK9,CCND1,HRAS,CARM1,BRAF,BCL2,MAPK11,PIK3CD,RPS6KB1,ABCB11,ADCY5,ARAF,RAF1,MAP2K2
Phytochemical	KEGG	PI3K-Akt signaling pathway	KEGG:04151	8.64716e-15	14.0631	353	724	83	8000	CHRM2,MAPK3,JAK3,F2R,KDR,CHRM1,MDM2,EGFR,MET,PIK3CB,PIK3CA,PRKCA,TLR4,NGFR,BCL2L1,IGF1R,IL2,PPP2CA,PPP2R5A,FLT4,HSP90AA1,VEGFA,FGF1,FGF2,RXRA,PRKAA2,FLT3,CDK6,SYK,GSK3B,CDK2,PIK3R1,PTK2,PKN1,AKT1,HSP90AB1,ERBB2,MAPK1,MTOR,MAP2K1,CSF1R,GRB2,PDPK1,JAK2,JAK1,CDK4,CCND1,HRAS,PDGFRB,KIT,EPHA2,INSR,TEK,RELA,BCL2,PGF,FGFR1,PDGFRA,PIK3CD,PIK3CG,RPS6KB1,FLT1,FGFR3,NTRK1,GYS1,YWHAG,FGFR4,NTRK2,CCNE2,CCNE1,…
Phytochemical	KEGG	FoxO signaling pathway	KEGG:04068	1.07234e-14	13.9697	131	724	46	8000	MAPK3,MAPK14,MAPK8,MDM2,EGFR,PIK3CB,PIK3CA,IGF1R,STAT3,GRM1,PRKAG1,PRKAB1,PRKAA2,CCNB3,CCNB1,CCNB2,PLK1,CDK2,PIK3R1,AKT1,S1PR1,MAPK1,MAP2K1,GRB2,PDPK1,MAPK10,MAPK9,CCND1,SETD7,HRAS,PRMT1,INSR,PLK4,BRAF,MAPK11,PIK3CD,CHUK,IL6,PLK3,NLK,CCND2,ARAF,RAF1,MAP2K2,TGFBR2,PCK1
Phytochemical	KEGG	Acute myeloid leukemia	KEGG:05221	1.6552e-14	13.7811	67	724	32	8000	PPARD,MAPK3,PER2,PIK3CB,PIK3CA,STAT3,MPO,RARA,FLT3,PIM1,PIK3R1,AKT1,MAPK1,MTOR,MAP2K1,BCL2A1,CSF1R,GRB2,CCNA1,CCNA2,CCND1,HRAS,KIT,PIM2,BRAF,RELA,PIK3CD,RPS6KB1,CHUK,ARAF,RAF1,MAP2K2
Phytochemical	KEGG	HIF-1 signaling pathway	KEGG:04066	3.22387e-14	13.4916	109	724	41	8000	MAPK3,NOS2,HIF1A,EGFR,PIK3CB,PIK3CA,PRKCA,PRKCG,PRKCB,LDHA,LDHB,TLR4,IGF1R,SERPINE1,STAT3,VEGFA,PFKFB3,PIK3R1,CAMK2B,AKT1,ERBB2,MAPK1,MTOR,MAP2K1,GAPDH,HK2,HK1,EGLN1,INSR,TEK,RELA,BCL2,PDK1,PIK3CD,RPS6KB1,FLT1,CAMK2D,NOS3,IL6,MKNK2,MAP2K2
Phytochemical	KEGG	AGE-RAGE signaling pathway in diabetic complications	KEGG:04933	4.14776e-14	13.3822	100	724	39	8000	MAPK3,MAPK14,MAPK8,PRKCD,PIK3CB,PIK3CA,TNF,PRKCA,PRKCB,PRKCE,MMP2,SERPINE1,STAT3,JUN,VEGFA,NOX4,PIM1,PIK3R1,AKT1,MAPK1,F3,JAK2,AGTR1,MAPK10,CDK4,MAPK9,CCND1,HRAS,ICAM1,RELA,BCL2,STAT1,MAPK11,PIK3CD,CXCL8,NOS3,IL6,CASP3,TGFBR2
Phytochemical	KEGG	Hepatitis B	KEGG:05161	4.17118e-14	13.3797	162	724	51	8000	MAPK3,MAPK14,MAPK8,JAK3,PIK3CB,PIK3CA,TNF,PRKCA,PRKCG,PRKCB,MMP9,TLR4,STAT3,JUN,CDK2,PIK3R1,SRC,AKT1,MAPK1,MAP2K1,GRB2,JAK2,JAK1,CCNA1,CCNA2,MAPK10,MAPK9,HRAS,BRAF,RELA,BCL2,STAT1,MAPK11,PIK3CD,TYK2,SLC10A1,CCNE2,CCNE1,CHUK,IRAK4,CXCL8,IL6,CASP3,IKBKE,TBK1,ARAF,RAF1,MAP2K4,MAP2K2,TGFBR2,PTK2B
Phytochemical	KEGG	ErbB signaling pathway	KEGG:04012	1.24258e-13	12.9057	84	724	35	8000	MAPK3,MAPK8,EGFR,PIK3CB,PIK3CA,PRKCA,PRKCG,PRKCB,JUN,GSK3B,PIK3R1,SRC,PTK2,CAMK2B,AKT1,ERBB2,MAPK1,MTOR,MAP2K1,GRB2,MAPK10,MAPK9,HRAS,BRAF,ABL1,PIK3CD,RPS6KB1,CAMK2D,PAK1,ERBB4,ARAF,RAF1,MAP2K4,MAP2K2,ABL2
Phytochemical	KEGG	Non-small cell lung cancer	KEGG:05223	2.26593e-13	12.6448	72	724	32	8000	MAPK3,JAK3,EGFR,MET,PIK3CB,PIK3CA,PRKCA,PRKCG,PRKCB,ALK,STAT3,RXRA,RARB,RXRB,RXRG,CDK6,PIK3R1,AKT1,ERBB2,MAPK1,MAP2K1,GRB2,PDPK1,CDK4,CCND1,HRAS,BRAF,PIK3CD,RET,ARAF,RAF1,MAP2K2
Phytochemical	KEGG	Proteoglycans in cancer	KEGG:05205	3.69475e-13	12.4324	205	724	57	8000	ESR1,PTPN6,MAPK3,PTPN11,MAPK14,KDR,HIF1A,MDM2,EGFR,MET,PIK3CB,PIK3CA,SHH,TNF,SMO,PRKCA,PRKCG,PRKCB,MMP9,MMP2,TLR4,IGF1R,STAT3,PPP1CC,VEGFA,HPSE,FGF2,PIK3R1,SRC,PTK2,CAMK2B,AKT1,ERBB2,MAPK1,MTOR,MAP2K1,GRB2,PDPK1,CTSL,CCND1,HRAS,BRAF,FGFR1,MAPK11,PIK3CD,RPS6KB1,CAMK2D,PPP1CA,ROCK2,CASP3,PAK1,ERBB4,ROCK1,CTNNB1,ARAF,RAF1,MAP2K2
Phytochemical	KEGG	Ras signaling pathway	KEGG:04014	5.24998e-13	12.2798	231	724	61	8000	MAPK3,PTPN11,PLA2G1B,MAPK8,KDR,EGFR,MET,PIK3CB,PIK3CA,PRKCA,PRKCG,PRKCB,NGFR,BCL2L1,IGF1R,HTR7,FLT4,PLA2G2A,VEGFA,FGF1,FGF2,PLA2G4A,FLT3,PIK3R1,AKT1,PLA2G10,MAPK1,MAP2K1,CSF1R,GRB2,RASGRP3,MAPK10,MAPK9,HRAS,PDGFRB,KIT,EPHA2,INSR,TEK,RELA,PGF,FGFR1,ABL1,PDGFRA,PLA2G2C,PIK3CD,FLT1,RASGRP1,FGFR3,ZAP70,NTRK1,FGFR4,NTRK2,FGFR2,CHUK,PAK1,TBK1,PLA2G5,RAF1,MAP2K2,ABL2
Phytochemical	KEGG	PD-L1 expression and PD-1 checkpoint pathway in cancer	KEGG:05235	1.05014e-12	11.9788	89	724	35	8000	PTPN6,MAPK3,PTPN11,MAPK14,HIF1A,EGFR,PIK3CB,PIK3CA,PRKCQ,TLR4,LCK,ALK,STAT3,JUN,CSNK2A1,PIK3R1,AKT1,TLR9,MAPK1,MTOR,MAP2K1,JAK2,CD274,JAK1,HRAS,RELA,STAT1,MAPK11,PIK3CD,RPS6KB1,RASGRP1,ZAP70,CHUK,RAF1,MAP2K2
Phytochemical	KEGG	Insulin signaling pathway	KEGG:04910	2.14615e-12	11.6683	137	724	44	8000	PTPN1,MAPK3,PTPRF,MAPK8,GCK,LIPE,PYGL,PIK3CB,PIK3CA,ACACB,PPP1CC,PYGB,PRKAG1,PRKAB1,PRKAA2,GSK3B,PIK3R1,AKT1,MAPK1,MTOR,MAP2K1,GRB2,PDPK1,MAPK10,MAPK9,HK2,HK1,HRAS,INSR,BRAF,FBP1,PIK3CD,RPS6KB1,FASN,PDE3B,GYS1,PYGM,PPP1CA,ACACA,MKNK2,ARAF,RAF1,MAP2K2,PCK1
Phytochemical	KEGG	Lipid and atherosclerosis	KEGG:05417	2.91181e-12	11.5358	214	724	57	8000	PPARG,MAPK3,MAPK14,MAPK8,CYP2C9,PIK3CB,PIK3CA,TNF,PRKCA,ERN1,MMP9,MMP1,TLR4,BCL2L1,STAT3,JUN,HSP90AA1,RXRA,RXRB,RXRG,GSK3B,PIK3R1,SRC,PTK2,MMP3,CAMK2B,AKT1,HSP90AB1,MAPK1,NFE2L2,PDPK1,JAK2,MAPK10,MAPK9,HSPA8,HSPA5,HRAS,ICAM1,HSPA1A,LYN,CYP1A1,RELA,BCL2,MAPK11,PIK3CD,CAMK2D,CHUK,IRAK4,CXCL8,NOS3,IL6,ROCK2,CASP3,CASP7,IKBKE,TBK1,MAP2K4
Phytochemical	KEGG	Serotonergic synapse	KEGG:04726	3.46783e-12	11.4599	112	724	39	8000	CYP2C19,SLC6A4,MAPK3,PTGS2,CYP2C9,HTR2A,APP,HTR6,PRKCA,PRKCG,PRKCB,ALOX5,GABRB2,HTR2B,HTR4,HTR1B,HTR1D,HTR1A,HTR1E,HTR2C,HTR7,HTR5A,HTR3A,MAOB,MAOA,CYP2D6,ALOX12,PLA2G4A,PTGS1,ALOX15,MAPK1,MAP2K1,HRAS,BRAF,GABRB3,CASP3,ADCY5,ARAF,RAF1
Phytochemical	KEGG	Inflammatory mediator regulation of TRP channels	KEGG:04750	5.23797e-12	11.2808	98	724	36	8000	PTGER2,PRKCH,MAPK14,MAPK8,TRPV1,TRPA1,PRKCD,HTR2A,PIK3CB,PIK3CA,TRPM8,PRKCA,PRKCG,PRKCB,PRKCE,PRKCQ,PPP1CC,HTR2B,HTR2C,HRH1,ALOX12,PLA2G4A,PIK3R1,SRC,CAMK2B,PTGER4,MAPK10,MAPK9,TRPV3,MAPK11,PIK3CD,NTRK1,CAMK2D,PPP1CA,ADCY5,BDKRB1
Phytochemical	KEGG	Prolactin signaling pathway	KEGG:04917	5.799e-12	11.2366	70	724	30	8000	CYP17A1,ESR1,ESR2,MAPK3,MAPK14,MAPK8,GCK,PIK3CB,PIK3CA,TH,STAT3,GSK3B,PIK3R1,SRC,AKT1,MAPK1,MAP2K1,GRB2,JAK2,MAPK10,MAPK9,CCND1,HRAS,RELA,STAT1,MAPK11,PIK3CD,CCND2,RAF1,MAP2K2
Phytochemical	KEGG	Phospholipase D signaling pathway	KEGG:04072	7.71528e-12	11.1126	147	724	45	8000	MAPK3,PTPN11,GRM5,GRM2,AVPR1A,F2R,AVPR2,EGFR,PIK3CB,PIK3CA,PRKCA,F2,FYN,GRM4,GRM8,GRM1,GRM7,PLA2G4A,SYK,PIK3R1,CXCR1,AKT1,PTGFR,MAPK1,MTOR,MAP2K1,GRB2,AGTR1,HRAS,PDGFRB,KIT,INSR,DNM1,GRM3,GRM6,PDGFRA,PIK3CD,PIK3CG,CXCL8,SPHK2,SPHK1,ADCY5,RAF1,MAP2K2,PTK2B
Phytochemical	KEGG	T cell receptor signaling pathway	KEGG:04660	3.0571e-11	10.5147	103	724	36	8000	PTPN6,MAPK3,MAPK14,MAPK8,PIK3CB,PIK3CA,TNF,PRKCQ,FYN,LCK,IL2,JUN,GSK3B,PIK3R1,AKT1,PTPRC,MAPK1,MAP2K1,GRB2,PDPK1,MAP3K14,MAPK10,CDK4,MAPK9,HRAS,MAP3K8,RELA,ITK,MAPK11,PIK3CD,RASGRP1,ZAP70,CHUK,PAK1,RAF1,MAP2K2
Phytochemical	KEGG	Sphingolipid signaling pathway	KEGG:04071	3.3029e-11	10.4811	119	724	39	8000	ADORA3,MAPK3,MAPK14,MAPK8,ADORA1,OPRD1,S1PR3,PIK3CB,PIK3CA,TNF,PRKCA,PRKCG,PRKCB,PRKCE,FYN,PPP2CA,PPP2R5A,ABCC1,PIK3R1,AKT1,S1PR1,MAPK1,MAP2K1,PDPK1,MAPK10,MAPK9,HRAS,RELA,BCL2,CTSD,MAPK11,PIK3CD,NOS3,ROCK2,ROCK1,SPHK2,SPHK1,RAF1,MAP2K2
Phytochemical	KEGG	Cellular senescence	KEGG:04218	8.25398e-11	10.0833	156	724	45	8000	MAPK3,CDC25A,MAPK14,MDM2,PIK3CB,PIK3CA,SERPINE1,PPP1CC,CDK1,CCNB3,CCNB1,CCNB2,CDK6,CDK2,PIK3R1,AKT1,MAPK1,CHEK1,MTOR,MAP2K1,CCNA1,CCNA2,CDK4,CCND1,HRAS,IGFBP3,RELA,MAPK11,PIK3CD,CCNE2,CCNE1,PPP1CA,CXCL8,IL6,CAPN2,CAPN1,CCND3,CCND2,RAF1,HIPK4,HIPK2,HIPK3,HIPK1,MAP2K2,TGFBR2
Phytochemical	KEGG	Neurotrophin signaling pathway	KEGG:04722	1.68368e-10	9.77374	119	724	38	8000	MAPK3,PTPN11,PSEN2,PSEN1,MAPK14,MAPK8,PRKCD,PIK3CB,PIK3CA,NGFR,JUN,GSK3B,PIK3R1,CAMK2B,AKT1,MAPK1,MAP2K1,GRB2,PDPK1,MAPK10,MAPK9,HRAS,BRAF,RELA,BCL2,ABL1,MAPK11,PIK3CD,NTRK1,RPS6KA3,NTRK2,CAMK2D,IRAK4,NTRK3,RAF1,RIPK2,MAP2K2,MAP2K5
Phytochemical	KEGG	Progesterone-mediated oocyte maturation	KEGG:04914	2.54345e-10	9.59458	99	724	34	8000	PGR,MAPK3,CDC25A,CDC25B,MAPK14,MAPK8,PIK3CB,PIK3CA,IGF1R,CDK1,HSP90AA1,CCNB3,CCNB1,CCNB2,PLK1,CDK2,PIK3R1,AKT1,HSP90AB1,MAPK1,MAP2K1,AURKA,CCNA1,CCNA2,MAPK10,MAPK9,BRAF,MAPK11,PIK3CD,PDE3B,RPS6KA3,ADCY5,ARAF,RAF1
Phytochemical	KEGG	Glioma	KEGG:05214	3.61171e-10	9.44229	75	724	29	8000	MAPK3,MDM2,EGFR,PIK3CB,PIK3CA,PRKCA,PRKCG,PRKCB,IGF1R,CDK6,PIK3R1,CAMK2B,AKT1,MAPK1,MTOR,MAP2K1,GRB2,CDK4,CCND1,HRAS,PDGFRB,BRAF,PDGFRA,PIK3CD,CAMK2D,ARAF,RAF1,CAMK1,MAP2K2
Phytochemical	KEGG	Focal adhesion	KEGG:04510	4.43191e-10	9.35341	200	724	51	8000	MAPK3,MAPK8,KDR,EGFR,MET,PIK3CB,PIK3CA,PRKCA,PRKCG,PRKCB,FYN,IGF1R,JUN,PPP1CC,FLT4,VEGFA,GSK3B,PIK3R1,SRC,PTK2,AKT1,ERBB2,MAPK1,MAP2K1,GRB2,PDPK1,MAPK10,MAPK9,CCND1,HRAS,PDGFRB,BRAF,BCL2,PGF,PDGFRA,PIK3CD,FLT1,PPP1CA,ROCK2,PAK1,CAPN2,ITGB7,ITGA4,ROCK1,CCND3,CCND2,MYLK,CTNNB1,ILK,RAF1,MYLK4
Phytochemical	KEGG	Pancreatic cancer	KEGG:05212	5.3479e-10	9.27182	76	724	29	8000	MAPK3,MAPK8,EGFR,PIK3CB,PIK3CA,BCL2L1,STAT3,VEGFA,CDK6,PIK3R1,AKT1,ERBB2,MAPK1,MTOR,MAP2K1,JAK1,MAPK10,CDK4,MAPK9,CCND1,BRAF,RELA,STAT1,PIK3CD,RPS6KB1,CHUK,ARAF,RAF1,TGFBR2
Phytochemical	KEGG	Bladder cancer	KEGG:05219	5.4061e-10	9.26712	41	724	21	8000	MAPK3,MDM2,EGFR,MMP9,MMP1,MMP2,VEGFA,DAPK1,SRC,ERBB2,MAPK1,MAP2K1,CDK4,CCND1,HRAS,BRAF,FGFR3,CXCL8,ARAF,RAF1,MAP2K2
Phytochemical	KEGG	Fc epsilon RI signaling pathway	KEGG:04664	6.46624e-10	9.18935	67	724	27	8000	MAPK3,MAPK14,MAPK8,PIK3CB,PIK3CA,TNF,PRKCA,ALOX5,FYN,PLA2G4A,SYK,PIK3R1,AKT1,MAPK1,MAP2K1,GRB2,PDPK1,MAPK10,MAPK9,HRAS,LYN,MAPK11,PIK3CD,ALOX5AP,RAF1,MAP2K4,MAP2K2
Phytochemical	KEGG	VEGF signaling pathway	KEGG:04370	1.05631e-09	8.97621	59	724	25	8000	MAPK3,MAPK14,PTGS2,KDR,PIK3CB,PIK3CA,PRKCA,PRKCG,PRKCB,VEGFA,PLA2G4A,PIK3R1,SRC,PTK2,AKT1,MAPK1,MAP2K1,HRAS,MAPK11,PIK3CD,NOS3,SPHK2,SPHK1,RAF1,MAP2K2
Phytochemical	KEGG	Th17 cell differentiation	KEGG:04659	1.24411e-09	8.90514	104	724	34	8000	RORC,RORA,MAPK3,MAPK14,MAPK8,JAK3,IL6ST,HIF1A,PRKCQ,LCK,STAT3,IL2,JUN,HSP90AA1,RXRA,RARA,RXRB,RXRG,AHR,HSP90AB1,MAPK1,MTOR,JAK2,JAK1,MAPK10,MAPK9,RELA,STAT1,MAPK11,ZAP70,TYK2,CHUK,IL6,TGFBR2
Phytochemical	KEGG	Kaposi sarcoma-associated herpesvirus infection	KEGG:05167	1.42045e-09	8.84757	193	724	49	8000	MAPK3,MAPK14,MAPK8,PTGS2,IL6ST,HIF1A,CCR1,PIK3CB,PIK3CA,STAT3,JUN,VEGFA,FGF2,CDK6,SYK,GSK3B,PIK3R1,SRC,AKT1,MAPK1,MTOR,MAP2K1,JAK2,JAK1,MAPK10,CDK4,MAPK9,CCND1,HRAS,ICAM1,LYN,RELA,STAT1,MAPK11,PIK3C3,PIK3CD,PIK3CG,TYK2,CHUK,CXCL8,IL6,CASP3,IKBKE,TBK1,CTNNB1,RAF1,HCK,MAP2K4,MAP2K2
Phytochemical	KEGG	Measles	KEGG:05162	1.77298e-09	8.7513	139	724	40	8000	MAPK8,JAK3,EIF2AK1,PIK3CB,PIK3CA,TLR4,BCL2L1,STAT3,IL2,JUN,CDK6,GSK3B,CSNK2A1,CDK2,PIK3R1,AKT1,TLR9,JAK1,MAPK10,CDK4,MAPK9,CCND1,HSPA8,HSPA1A,RELA,BCL2,STAT1,PIK3CD,TYK2,CCNE2,CCNE1,CHUK,IRAK4,IL6,CASP3,IKBKE,TBK1,CCND3,CCND2,EIF2AK4
Phytochemical	KEGG	Apoptosis	KEGG:04210	3.61147e-09	8.44232	136	724	39	8000	MAPK3,MAPK8,PARP1,PIK3CB,PIK3CA,TNF,ERN1,BCL2L1,JUN,PIK3R1,AKT1,MAPK1,MAP2K1,BCL2A1,PRF1,PDPK1,CTSL,CTSB,MAP3K14,MAPK10,MAPK9,HRAS,CTSK,CTSS,CTSC,RELA,BCL2,CTSD,PIK3CD,NTRK1,CHUK,MCL1,CASP3,CASP7,CAPN2,CAPN1,RAF1,RIPK1,MAP2K2
Phytochemical	KEGG	Nitrogen metabolism	KEGG:00910	5.15111e-09	8.2881	17	724	13	8000	GLUL,CA2,CA1,CA4,CA12,CA9,CA6,CA7,CA14,CA3,CA5B,CA5A,CA13
Phytochemical	KEGG	Rap1 signaling pathway	KEGG:04015	1.08741e-08	7.96361	210	724	50	8000	MAPK3,CNR1,MAPK14,F2R,KDR,EGFR,ADORA2A,MET,PIK3CB,PIK3CA,PRKCA,PRKCG,PRKCB,NGFR,IGF1R,FLT4,DRD2,VEGFA,FGF1,FGF2,PIK3R1,SRC,AKT1,MAPK1,MAP2K1,CSF1R,RASGRP3,ITGAL,ADORA2B,HRAS,PDGFRB,KIT,EPHA2,ITGB2,INSR,TEK,BRAF,PGF,FGFR1,PDGFRA,MAPK11,PIK3CD,FLT1,FGFR3,FGFR4,FGFR2,ADCY5,CTNNB1,RAF1,MAP2K2
Phytochemical	KEGG	Hepatitis C	KEGG:05160	2.80613e-08	7.55189	157	724	41	8000	NR1H3,PPARA,MAPK3,EIF2AK1,EGFR,PIK3CB,PIK3CA,TNF,STAT3,PPP2CA,RXRA,CDK6,GSK3B,CDK2,PIK3R1,AKT1,MAPK1,MAP2K1,GRB2,JAK1,CDK4,CCND1,HRAS,BRAF,RELA,CD81,STAT1,PIK3CD,TYK2,YWHAG,SCARB1,CHUK,CASP3,IKBKE,TBK1,CTNNB1,ARAF,RAF1,RIPK1,MAP2K2,EIF2AK4
Phytochemical	KEGG	Vascular smooth muscle contraction	KEGG:04270	3.07502e-08	7.51215	133	724	37	8000	MAPK3,PLA2G1B,PRKCH,AVPR1A,PRKCD,ADORA2A,PRKCA,PRKCG,PRKCB,PRKCE,PRKCQ,PPP1CC,ADRA1B,PLA2G2A,ADRA1A,ADRA1D,PLA2G4A,PTGIR,PLA2G10,MAPK1,MAP2K1,AGTR1,EDNRA,ADORA2B,BRAF,PLA2G2C,PPP1CA,ROCK2,CALCRL,ROCK1,MYLK,PLA2G5,ADCY5,ARAF,RAF1,MYLK4,MAP2K2
Phytochemical	KEGG	Yersinia infection	KEGG:05135	6.1718e-08	7.20959	136	724	37	8000	MAPK3,MAPK14,MAPK8,PIK3CB,PIK3CA,TNF,TLR4,LCK,IL2,JUN,GSK3B,PIK3R1,SRC,PTK2,PKN1,AKT1,MAPK1,MAP2K1,MAPK10,MAPK9,RELA,MAPK11,PIK3CD,ZAP70,RPS6KA3,CHUK,IRAK4,CXCL8,IL6,ROCK2,TBK1,ITGA4,LIMK1,ROCK1,MAP2K4,MAP2K2,PTK2B
Phytochemical	KEGG	Steroid hormone biosynthesis	KEGG:00140	8.15764e-08	7.08844	60	724	23	8000	CYP17A1,CYP19A1,HSD11B1,UGT2B7,HSD11B2,HSD17B2,AKR1C3,CYP3A4,CYP11B1,CYP11B2,HSD17B3,COMT,CYP1A2,SRD5A2,AKR1C2,AKR1C1,HSD17B1,CYP1B1,STS,AKR1C4,CYP1A1,HSD3B2,SRD5A1
Phytochemical	KEGG	Renin-angiotensin system	KEGG:04614	1.02039e-07	6.99123	23	724	14	8000	PREP,PRCP,CPA3,ANPEP,CMA1,CTSG,AGTR1,MME,ENPEP,KLK1,KLK2,REN,AGTR2,ACE
Phytochemical	KEGG	Human cytomegalovirus infection	KEGG:05163	1.04567e-07	6.98061	223	724	50	8000	MAPK3,PTGER1,PTGER2,MAPK14,PTGS2,CCR1,MDM2,EGFR,PIK3CB,PIK3CA,TNF,PRKCA,PRKCG,PRKCB,STAT3,VEGFA,CDK6,GSK3B,PIK3R1,SRC,PTK2,AKT1,MAPK1,MTOR,MAP2K1,GRB2,PTGER3,PTGER4,JAK1,CDK4,CCND1,HRAS,RELA,PDGFRA,MAPK11,PIK3CD,RPS6KB1,CHUK,CXCL8,IL6,ROCK2,CASP3,TBK1,ROCK1,ADCY5,CTNNB1,RAF1,RIPK1,MAP2K2,PTK2B
Phytochemical	KEGG	Chronic myeloid leukemia	KEGG:05220	1.14908e-07	6.93965	76	724	26	8000	MAPK3,PTPN11,MDM2,PIK3CB,PIK3CA,BCL2L1,CDK6,PIK3R1,AKT1,MAPK1,MAP2K1,GRB2,HDAC1,CDK4,CCND1,HRAS,BRAF,RELA,ABL1,PIK3CD,CHUK,HDAC2,ARAF,RAF1,MAP2K2,TGFBR2
Phytochemical	KEGG	Thyroid hormone signaling pathway	KEGG:04919	1.24282e-07	6.90559	121	724	34	8000	ESR1,MAPK3,HIF1A,MDM2,PIK3CB,PIK3CA,PRKCA,PRKCG,PRKCB,THRA,THRB,ATP1A1,HDAC3,KAT2B,RXRA,RXRB,RXRG,GSK3B,PIK3R1,SRC,AKT1,MAPK1,MTOR,MAP2K1,PDPK1,HDAC1,CCND1,HRAS,STAT1,PIK3CD,CTNNB1,HDAC2,RAF1,MAP2K2
Phytochemical	KEGG	C-type lectin receptor signaling pathway	KEGG:04625	1.39797e-07	6.8545	104	724	31	8000	MAPK3,PTPN11,MAPK14,MAPK8,PTGS2,MDM2,PRKCD,PIK3CB,PIK3CA,TNF,IL2,JUN,SYK,PIK3R1,SRC,AKT1,MAPK1,MAP3K14,MAPK10,MAPK9,HRAS,RELA,STAT1,MAPK11,PIK3CD,CHUK,IL6,PAK1,IKBKE,PLK3,RAF1
Phytochemical	KEGG	Melanoma	KEGG:05218	1.69806e-07	6.77005	72	724	25	8000	MAPK3,MDM2,EGFR,MET,PIK3CB,PIK3CA,IGF1R,FGF1,FGF2,CDK6,PIK3R1,AKT1,MAPK1,MAP2K1,CDK4,CCND1,HRAS,PDGFRB,BRAF,FGFR1,PDGFRA,PIK3CD,ARAF,RAF1,MAP2K2
Phytochemical	KEGG	Gastric cancer	KEGG:05226	2.19119e-07	6.65932	148	724	38	8000	MAPK3,EGFR,MET,PIK3CB,PIK3CA,SHH,FGF1,FGF2,TERT,RXRA,RARB,RXRB,RXRG,GSK3B,ABCB1,CDK2,PIK3R1,AKT1,ERBB2,MAPK1,MTOR,MAP2K1,GRB2,CCND1,HRAS,BRAF,BCL2,PIK3CD,RPS6KB1,CCNE2,CCNE1,FGFR2,CSNK1A1,CTNNB1,ARAF,RAF1,MAP2K2,TGFBR2
Phytochemical	KEGG	Morphine addiction	KEGG:05032	2.31193e-07	6.63603	89	724	28	8000	PDE4D,PDE2A,PDE10A,GABBR2,GABBR1,ADORA1,OPRM1,PRKCA,PRKCG,PRKCB,GABRA1,GABRB2,GABRG2,GABRA3,GABRA2,GABRR1,DRD1,GRK6,PDE4B,PDE1B,PDE1C,GABRA5,PDE3A,PDE3B,PDE7A,GABRB3,ADCY5,PDE4A
Phytochemical	KEGG	Axon guidance	KEGG:04360	2.5377e-07	6.59556	181	724	43	8000	MAPK3,PTPN11,MET,PIK3CB,PIK3CA,SHH,SMO,PRKCA,FYN,CDK5,GSK3B,PIK3R1,SRC,PTK2,CAMK2B,MAPK1,PDPK1,LIMK2,HRAS,EPHA2,EPHB2,EPHA5,EPHA4,EPHA8,EPHA6,EPHA7,EPHB3,EPHA3,EPHB1,EPHB4,EPHA1,EPHB6,ABL1,PIK3CD,CAMK2D,ROCK2,PAK1,LIMK1,ROCK1,ILK,RAF1,FES,BMPR1B
Phytochemical	KEGG	Toll-like receptor signaling pathway	KEGG:04620	3.70365e-07	6.43137	102	724	30	8000	MAPK3,MAPK14,MAPK8,PIK3CB,PIK3CA,TNF,TLR4,JUN,PIK3R1,AKT1,TLR9,MAPK1,MAP2K1,MAPK10,MAPK9,CTSK,MAP3K8,RELA,STAT1,MAPK11,PIK3CD,CHUK,IRAK4,CXCL8,IL6,IKBKE,TBK1,RIPK1,MAP2K4,MAP2K2
Phytochemical	KEGG	AMPK signaling pathway	KEGG:04152	4.01983e-07	6.39579	120	724	33	8000	HMGCR,PPARG,SCD,LIPE,PIK3CB,PIK3CA,ACACB,IGF1R,PPP2CA,PPP2R5A,ADRA1A,HNF4A,PRKAG1,PRKAB1,PRKAA2,CFTR,PFKFB3,PIK3R1,AKT1,MTOR,PDPK1,CCNA1,CCNA2,CCND1,INSR,FBP1,PIK3CD,RPS6KB1,FASN,GYS1,ACACA,CAMKK2,PCK1
Phytochemical	KEGG	Colorectal cancer	KEGG:05210	4.7493e-07	6.32337	86	724	27	8000	MAPK3,MAPK8,EGFR,PIK3CB,PIK3CA,JUN,GSK3B,PIK3R1,AKT1,MAPK1,MTOR,MAP2K1,GRB2,MAPK10,MAPK9,CCND1,HRAS,BRAF,BCL2,PIK3CD,RPS6KB1,CASP3,CTNNB1,ARAF,RAF1,MAP2K2,TGFBR2
Phytochemical	KEGG	Epstein-Barr virus infection	KEGG:05169	4.78096e-07	6.32048	198	724	45	8000	MAPK14,MAPK8,JAK3,MDM2,PIK3CB,PIK3CA,TNF,STAT3,JUN,CDK6,SYK,CDK2,PIK3R1,AKT1,HDAC1,ITGAL,MAP3K14,JAK1,CCNA1,CCNA2,MAPK10,CDK4,MAPK9,CCND1,ICAM1,LYN,RELA,BCL2,STAT1,MAPK11,PIK3CD,TYK2,CCNE2,CCNE1,CHUK,IRAK4,IL6,CASP3,IKBKE,TBK1,CCND3,CCND2,HDAC2,RIPK1,MAP2K4
Phytochemical	KEGG	Gap junction	KEGG:04540	8.33238e-07	6.07923	88	724	27	8000	MAPK3,GRM5,EGFR,HTR2A,PRKCA,PRKCG,PRKCB,GRM1,HTR2B,DRD1,HTR2C,ADRB1,DRD2,CDK1,SRC,MAPK1,MAP2K1,GRB2,HRAS,PDGFRB,TUBB1,TUBB3,PDGFRA,ADCY5,RAF1,MAP2K2,MAP2K5
Phytochemical	KEGG	Endometrial cancer	KEGG:05213	1.51425e-06	5.8198	58	724	21	8000	MAPK3,EGFR,PIK3CB,PIK3CA,GSK3B,PIK3R1,AKT1,ERBB2,MAPK1,MAP2K1,GRB2,PDPK1,CCND1,HRAS,BRAF,PIK3CD,CTNNB1,ILK,ARAF,RAF1,MAP2K2
Phytochemical	KEGG	Choline metabolism in cancer	KEGG:05231	2.53457e-06	5.5961	98	724	28	8000	MAPK3,MAPK8,HIF1A,EGFR,LYPLA1,PIK3CB,PIK3CA,PRKCA,PRKCG,PRKCB,JUN,PLA2G4A,PIK3R1,AKT1,MAPK1,MTOR,MAP2K1,GRB2,PDPK1,MAPK10,MAPK9,HRAS,PDGFRB,PDGFRA,PIK3CD,RPS6KB1,RAF1,MAP2K2
Phytochemical	KEGG	Relaxin signaling pathway	KEGG:04926	2.87561e-06	5.54127	129	724	33	8000	MAPK3,NOS2,MAPK14,MAPK8,EGFR,PIK3CB,PIK3CA,PRKCA,MMP9,MMP1,MMP2,JUN,VEGFA,PIK3R1,SRC,MMP13,AKT1,MAPK1,MAP2K1,GRB2,MAPK10,MAPK9,HRAS,NOS1,RELA,MAPK11,PIK3CD,NOS3,ADCY5,RAF1,MAP2K4,MAP2K2,TGFBR2
Phytochemical	KEGG	GnRH signaling pathway	KEGG:04912	3.122e-06	5.50557	93	724	27	8000	MAPK3,MAPK14,MAPK8,PRKCD,EGFR,PRKCA,PRKCB,MMP2,JUN,PLA2G4A,SRC,CAMK2B,MAPK1,MAP2K1,GRB2,MAPK10,MAPK9,HRAS,MMP14,MAPK11,GNRHR,CAMK2D,ADCY5,RAF1,MAP2K4,MAP2K2,PTK2B
Phytochemical	KEGG	Estrogen signaling pathway	KEGG:04915	4.00153e-06	5.39777	137	724	34	8000	ESR1,ESR2,PGR,MAPK3,GABBR2,GABBR1,PRKCD,EGFR,OPRM1,PIK3CB,PIK3CA,MMP9,MMP2,JUN,GRM1,HSP90AA1,RARA,PIK3R1,SRC,AKT1,HSP90AB1,MAPK1,MAP2K1,GRB2,HSPA8,HRAS,HSPA1A,BCL2,CTSD,PIK3CD,NOS3,ADCY5,RAF1,MAP2K2
Phytochemical	KEGG	Autophagy - animal	KEGG:04140	4.00153e-06	5.39777	137	724	34	8000	MAPK3,MAPK8,HIF1A,PRKCD,PIK3CB,PIK3CA,PRKCQ,ERN1,BCL2L1,IGF1R,PPP2CA,PRKAA2,DAPK1,PIK3R1,AKT1,MAPK1,MTOR,MAP2K1,PDPK1,CTSL,CTSB,MAPK10,MAPK9,HRAS,BCL2,CTSD,PIK3C3,PIK3CD,RPS6KB1,TBK1,CAMKK2,RAF1,MAP2K2,EIF2AK4
Phytochemical	KEGG	TNF signaling pathway	KEGG:04668	4.06305e-06	5.39115	112	724	30	8000	MAPK3,MAPK14,MAPK8,PTGS2,PIK3CB,PIK3CA,TNF,MMP9,JUN,PIK3R1,MMP3,AKT1,MAPK1,MAP2K1,MAP3K14,MAPK10,MAPK9,ICAM1,MAP3K8,RELA,MMP14,MAPK11,PIK3CD,CHUK,IL6,CASP3,CASP7,RPS6KA4,RIPK1,MAP2K4
Phytochemical	KEGG	Type II diabetes mellitus	KEGG:04930	4.12308e-06	5.38478	46	724	18	8000	MAPK3,MAPK8,GCK,PRKCD,PKM,PIK3CB,PIK3CA,TNF,PRKCE,PIK3R1,MAPK1,MTOR,MAPK10,MAPK9,HK2,HK1,INSR,PIK3CD
Phytochemical	KEGG	Arachidonic acid metabolism	KEGG:00590	4.24257e-06	5.37237	61	724	21	8000	CYP2C19,PTGES,PLA2G1B,AKR1C3,EPHX2,PTGS2,CYP2C9,ALOX5,LTA4H,PLA2G2A,ALOX12,PLA2G4A,TBXAS1,PTGS1,ALOX15,CBR1,PLA2G10,HPGDS,PTGES2,PLA2G2C,PLA2G5
Phytochemical	KEGG	Fluid shear stress and atherosclerosis	KEGG:05418	4.86201e-06	5.31318	138	724	34	8000	MAPK14,MAPK8,KDR,PIK3CB,PIK3CA,TNF,MMP9,MMP2,JUN,HSP90AA1,VEGFA,PRKAA2,PIK3R1,SRC,PTK2,AKT1,HSP90AB1,NFE2L2,CTSL,MAPK10,MAPK9,ICAM1,RELA,BCL2,MAPK11,PIK3CD,CHUK,NOS3,KEAP1,CTNNB1,MAP2K4,MAP2K5,ACVR2B,BMPR1B
Phytochemical	KEGG	Chagas disease	KEGG:05142	5.21638e-06	5.28263	101	724	28	8000	MAPK3,NOS2,MAPK14,MAPK8,PIK3CB,PIK3CA,TNF,TLR4,SERPINE1,IL2,JUN,PPP2CA,PIK3R1,AKT1,TLR9,MAPK1,MAPK10,MAPK9,RELA,MAPK11,PIK3CD,CHUK,IRAK4,CXCL8,IL6,ACE,MAP2K4,TGFBR2
Phytochemical	KEGG	Human T-cell leukemia virus 1 infection	KEGG:05166	8.00752e-06	5.0965	216	724	45	8000	POLB,MAPK3,MAPK8,JAK3,PIK3CB,PIK3CA,TNF,LCK,BCL2L1,IL2,JUN,KAT2B,TERT,CCNB2,CDK2,PIK3R1,AKT1,MAPK1,CHEK1,MAP2K1,ITGAL,MAP3K14,JAK1,CCNA1,CCNA2,MAPK10,CDK4,MAPK9,CCND1,MMP7,HRAS,ICAM1,ITGB2,RELA,PIK3CD,CCNE2,CCNE1,CHUK,IL6,CCND3,CCND2,ADCY5,MAP2K4,MAP2K2,TGFBR2
Phytochemical	KEGG	Oxytocin signaling pathway	KEGG:04921	8.30929e-06	5.08044	154	724	36	8000	MAPK3,PTGS2,OXTR,EGFR,PRKCA,PRKCG,PRKCB,JUN,PPP1CC,PLA2G4A,PRKAG1,PRKAB1,PRKAA2,CD38,SRC,CAMK2B,CACNA2D1,MAPK1,MAP2K1,CCND1,HRAS,PIK3CG,CACNA2D2,CAMK2D,PPP1CA,NOS3,ROCK2,ROCK1,MYLK,ADCY5,CAMKK2,RAF1,CAMK1,MYLK4,MAP2K2,MAP2K5
Phytochemical	KEGG	Adipocytokine signaling pathway	KEGG:04920	9.74846e-06	5.01106	69	724	22	8000	PPARA,PTPN11,MAPK8,ACACB,TNF,PRKCQ,STAT3,RXRA,PRKAG1,PRKAB1,PRKAA2,RXRB,RXRG,AKT1,MTOR,JAK2,MAPK10,MAPK9,RELA,CHUK,CAMKK2,PCK1
Phytochemical	KEGG	Chemokine signaling pathway	KEGG:04062	1.12706e-05	4.94805	190	724	41	8000	MAPK3,JAK3,CCR9,CCR1,PRKCD,PIK3CB,PIK3CA,PRKCB,STAT3,GSK3B,GRK6,PIK3R1,SRC,PTK2,CXCR1,AKT1,MAPK1,MAP2K1,GRB2,JAK2,CCR2,HRAS,BRAF,FGR,LYN,RELA,STAT1,CXCR3,ITK,PIK3CD,PIK3CG,GSK3A,CHUK,CXCL8,ROCK2,PAK1,ROCK1,ADCY5,RAF1,HCK,PTK2B
Phytochemical	KEGG	Platelet activation	KEGG:04611	1.35802e-05	4.86709	124	724	31	8000	MAPK3,MAPK14,F2R,PIK3CB,PIK3CA,F2,FYN,PPP1CC,PLA2G4A,TBXAS1,PTGIR,PTGS1,SYK,PIK3R1,SRC,AKT1,MAPK1,LYN,MAPK11,PIK3CD,PIK3CG,RASGRP1,TBXA2R,PPP1CA,NOS3,ROCK2,ROCK1,P2RY12,MYLK,ADCY5,MYLK4
Phytochemical	KEGG	Cholinergic synapse	KEGG:04725	1.90241e-05	4.7207	113	724	29	8000	CHRM2,ACHE,MAPK3,CHRM1,CHRM3,CHRNA7,PIK3CB,PIK3CA,PRKCA,PRKCG,PRKCB,FYN,CHRNA3,CHRNB4,CHRNA4,PIK3R1,CAMK2B,AKT1,MAPK1,MAP2K1,JAK2,HRAS,BCL2,CHRM4,CHRM5,PIK3CD,PIK3CG,CAMK2D,ADCY5
Phytochemical	KEGG	cGMP-PKG signaling pathway	KEGG:04022	2.02649e-05	4.69325	166	724	37	8000	ADORA3,MAPK3,PDE2A,ADORA1,OPRD1,PRKCE,PPP1CC,ATP1A1,ADRA2A,ADRA2C,ADRB1,ADRA2B,ADRA1B,ADRA1A,ADRA1D,AKT1,MAPK1,MAP2K1,AGTR1,PDE5A,EDNRA,INSR,SLC8A1,PIK3CG,PDE3A,PDE3B,PPP1CA,NOS3,ROCK2,ADRB2,ADRB3,ROCK1,MYLK,ADCY5,RAF1,MYLK4,MAP2K2
Phytochemical	KEGG	Regulation of actin cytoskeleton	KEGG:04810	2.22364e-05	4.65294	216	724	44	8000	CHRM2,MAPK3,F2R,CHRM1,CHRM3,EGFR,PIK3CB,PIK3CA,F2,PPP1CC,FGF1,FGF2,PIK3R1,SRC,PTK2,MAPK1,MAP2K1,ITGAL,LIMK2,HRAS,PDGFRB,ITGB2,BRAF,FGFR1,CHRM4,CHRM5,PDGFRA,PIK3CD,FGFR3,FGFR4,FGFR2,PPP1CA,ROCK2,PAK1,ITGB7,ITGA4,LIMK1,ROCK1,MYLK,ARAF,RAF1,MYLK4,MAP2K2,BDKRB1
Phytochemical	KEGG	Viral carcinogenesis	KEGG:05203	2.35062e-05	4.62882	202	724	42	8000	POLB,MAPK3,JAK3,IL6ST,MDM2,PKM,PIK3CB,PIK3CA,STAT3,JUN,HDAC3,HDAC6,HDAC8,KAT2B,CDK1,CDK6,SYK,CDK2,PIK3R1,SRC,MAPK1,CHEK1,GRB2,HDAC1,HDAC4,JAK1,CCNA1,CCNA2,CDK4,CCND1,HRAS,LYN,RELA,PIK3CD,YWHAG,CCNE2,CCNE1,CASP3,CCND3,CCND2,HDAC2,HDAC10
Phytochemical	KEGG	Breast cancer	KEGG:05224	2.53625e-05	4.59581	147	724	34	8000	ESR1,ESR2,PGR,MAPK3,EGFR,PIK3CB,PIK3CA,IGF1R,JUN,FLT4,FGF1,FGF2,CDK6,GSK3B,PIK3R1,AKT1,ERBB2,MAPK1,MTOR,MAP2K1,GRB2,CDK4,CCND1,HRAS,KIT,BRAF,FGFR1,PIK3CD,RPS6KB1,CSNK1A1,CTNNB1,ARAF,RAF1,MAP2K2
Phytochemical	KEGG	Human immunodeficiency virus 1 infection	KEGG:05170	2.64012e-05	4.57838	210	724	43	8000	MAPK3,MAPK14,MAPK8,PIK3CB,PIK3CA,TNF,PRKCA,PRKCG,PRKCB,TLR4,BCL2L1,JUN,CDK1,CCNB3,CCNB1,CCNB2,PIK3R1,PTK2,AKT1,MAPK1,CHEK1,MTOR,MAP2K1,MAPK10,MAPK9,LIMK2,HRAS,RELA,BCL2,WEE1,MAPK11,PIK3CD,RPS6KB1,CHUK,IRAK4,CASP3,PAK1,TBK1,LIMK1,RAF1,RIPK1,MAP2K2,PTK2B
Phytochemical	KEGG	Renal cell carcinoma	KEGG:05211	3.54632e-05	4.45022	68	724	21	8000	MAPK3,PTPN11,HIF1A,MET,PIK3CB,PIK3CA,JUN,VEGFA,PIK3R1,AKT1,MAPK1,MAP2K1,GRB2,HRAS,EGLN1,BRAF,PIK3CD,PAK1,ARAF,RAF1,MAP2K2
Phytochemical	KEGG	Natural killer cell mediated cytotoxicity	KEGG:04650	3.90205e-05	4.40871	123	724	30	8000	PTPN6,MAPK3,PTPN11,PIK3CB,PIK3CA,TNF,PRKCA,PRKCG,PRKCB,FYN,LCK,SYK,PIK3R1,MAPK1,MAP2K1,GRB2,PRF1,ITGAL,HRAS,ICAM1,ITGB2,BRAF,PIK3CD,ZAP70,CASP3,PAK1,ARAF,RAF1,MAP2K2,PTK2B
Phytochemical	KEGG	Epithelial cell signaling in Helicobacter pylori infection	KEGG:05120	6.11513e-05	4.21359	70	724	21	8000	PTPN11,MAPK14,MAPK8,EGFR,MET,JUN,SRC,CXCR1,MAP3K14,MAPK10,MAPK9,ADAM17,LYN,RELA,MAPK11,CHUK,CXCL8,CASP3,PAK1,CSK,MAP2K4
Phytochemical	KEGG	Growth hormone synthesis, secretion and action	KEGG:04935	6.25623e-05	4.20369	119	724	29	8000	MAPK3,MAPK14,MAPK8,PIK3CB,PIK3CA,PRKCA,PRKCG,PRKCB,STAT3,GSK3B,PIK3R1,PTK2,AKT1,MAPK1,MTOR,MAP2K1,GRB2,JAK2,MAPK10,MAPK9,HRAS,IGFBP3,STAT1,MAPK11,PIK3CD,ADCY5,RAF1,MAP2K4,MAP2K2
Phytochemical	KEGG	Long-term depression	KEGG:04730	6.31846e-05	4.19939	59	724	19	8000	MAPK3,PRKCA,PRKCG,PRKCB,IGF1R,PPP2CA,GRIA1,GRM1,GRIA2,PLA2G4A,MAPK1,MAP2K1,HRAS,NOS1,BRAF,LYN,ARAF,RAF1,MAP2K2
Phytochemical	KEGG	Fc gamma R-mediated phagocytosis	KEGG:04666	0.000101721	3.99259	96	724	25	8000	MAPK3,PRKCD,PIK3CB,PIK3CA,PRKCA,PRKCG,PRKCB,PRKCE,PLA2G4A,SYK,PIK3R1,AKT1,PTPRC,MAPK1,MAP2K1,LIMK2,LYN,PIK3CD,RPS6KB1,PAK1,LIMK1,SPHK2,SPHK1,RAF1,HCK
Phytochemical	KEGG	Toxoplasmosis	KEGG:05145	0.000109421	3.9609	109	724	27	8000	MAPK3,NOS2,MAPK14,MAPK8,TNF,ALOX5,TLR4,BCL2L1,STAT3,AKT1,MAPK1,PDPK1,JAK2,JAK1,MAPK10,MAPK9,HSPA8,HSPA1A,RELA,BCL2,STAT1,MAPK11,PIK3CG,TYK2,CHUK,IRAK4,CASP3
Phytochemical	KEGG	Long-term potentiation	KEGG:04720	0.000124938	3.9033	67	724	20	8000	MAPK3,GRM5,PRKCA,PRKCG,PRKCB,PPP1CC,GRIA1,GRM1,GRIA2,CAMK2B,MAPK1,MAP2K1,HRAS,BRAF,RPS6KA3,CAMK2D,PPP1CA,ARAF,RAF1,MAP2K2
Phytochemical	KEGG	Regulation of lipolysis in adipocytes	KEGG:04923	0.000130119	3.88566	56	724	18	8000	FABP4,PTGS2,LIPE,ADORA1,PIK3CB,PIK3CA,ADRB1,PTGS1,PIK3R1,AKT1,PTGER3,INSR,PIK3CD,PDE3B,ADRB2,ADRB3,ADCY5,MGLL
Phytochemical	KEGG	B cell receptor signaling pathway	KEGG:04662	0.000135611	3.86771	79	724	22	8000	PTPN6,MAPK3,PIK3CB,PIK3CA,PRKCB,JUN,SYK,GSK3B,PIK3R1,AKT1,MAPK1,MAP2K1,GRB2,RASGRP3,HRAS,LYN,RELA,CD81,PIK3CD,CHUK,RAF1,MAP2K2
Phytochemical	KEGG	Cell cycle	KEGG:04110	0.000156655	3.80506	124	724	29	8000	CDC25A,CDC25B,MDM2,CDK1,CCNB3,CCNB1,CCNB2,CDK6,GSK3B,PLK1,CDK2,CDC45,CDC7,CHEK1,HDAC1,CCNA1,CCNA2,CDK4,CCND1,TTK,WEE1,ABL1,YWHAG,CCNE2,CCNE1,CDK7,CCND3,CCND2,HDAC2
Phytochemical	KEGG	IL-17 signaling pathway	KEGG:04657	0.000162925	3.78801	92	724	24	8000	MAPK3,MAPK14,MAPK8,PTGS2,TNF,MMP9,MMP1,JUN,HSP90AA1,GSK3B,MMP13,MMP3,HSP90AB1,MAPK1,MAPK10,MAPK9,RELA,MAPK11,CHUK,CXCL8,IL6,CASP3,IKBKE,TBK1
Phytochemical	KEGG	Dopaminergic synapse	KEGG:04728	0.000165274	3.7818	131	724	30	8000	MAPK14,SLC6A3,MAPK8,PRKCA,PRKCG,PRKCB,COMT,TH,PPP1CC,PPP2CA,PPP2R5A,GRIA1,GRIA4,GRIA2,DRD1,DRD3,DRD2,MAOB,MAOA,GSK3B,DRD4,CAMK2B,AKT1,MAPK10,MAPK9,MAPK11,GSK3A,CAMK2D,PPP1CA,ADCY5
Phytochemical	KEGG	Osteoclast differentiation	KEGG:04380	0.000186818	3.72858	125	724	29	8000	PPARG,MAPK3,MAPK14,MAPK8,PIK3CB,PIK3CA,TNF,FYN,LCK,JUN,SYK,PIK3R1,AKT1,MAPK1,MAP2K1,CSF1R,GRB2,MAP3K14,JAK1,MAPK10,MAPK9,CTSK,RELA,STAT1,MAPK11,PIK3CD,TYK2,CHUK,TGFBR2
Phytochemical	KEGG	Diabetic cardiomyopathy	KEGG:05415	0.000198575	3.70208	203	724	40	8000	PPARA,G6PD,MAPK14,MAPK8,PARP1,PRKCD,PIK3CB,PIK3CA,PRKCA,PRKCG,PRKCB,GSR,MMP9,MMP2,PPP1CC,CMA1,GSK3B,PIK3R1,CAMK2B,AKT1,MTOR,AGTR1,MAPK10,MAPK9,GAPDH,INSR,TNNI3,RELA,REN,CTSD,MAPK11,PIK3CD,GYS1,PTPA,CAMK2D,PPP1CA,NOS3,GFPT1,ACE,TGFBR2
Phytochemical	KEGG	Thyroid cancer	KEGG:05216	0.000228213	3.64166	37	724	14	8000	PPARG,MAPK3,RXRA,RXRB,RXRG,MAPK1,MAP2K1,CCND1,HRAS,BRAF,RET,NTRK1,CTNNB1,MAP2K2
Phytochemical	KEGG	Aldosterone-regulated sodium reabsorption	KEGG:04960	0.000228213	3.64166	37	724	14	8000	MAPK3,HSD11B2,PIK3CB,PIK3CA,PRKCA,PRKCG,PRKCB,ATP1A1,NR3C2,PIK3R1,MAPK1,PDPK1,INSR,PIK3CD
Phytochemical	KEGG	Apelin signaling pathway	KEGG:04371	0.000378238	3.42224	136	724	30	8000	MAPK3,NOS2,LIPE,PRKCE,SERPINE1,PRKAG1,PRKAB1,PRKAA2,AKT1,MAPK1,MTOR,MAP2K1,HDAC4,AGTR1,CCND1,HRAS,NOS1,SLC8A1,PIK3C3,PIK3CG,RPS6KB1,PDE3B,NOS3,MYLK,SPHK2,SPHK1,ADCY5,RAF1,MYLK4,MAP2K2
Phytochemical	KEGG	Small cell lung cancer	KEGG:05222	0.000594511	3.22584	92	724	23	8000	NOS2,PTGS2,PIK3CB,PIK3CA,BCL2L1,RXRA,RARB,RXRB,RXRG,CDK6,CDK2,PIK3R1,PTK2,AKT1,CDK4,CCND1,RELA,BCL2,PIK3CD,CCNE2,CCNE1,CHUK,CASP3
Phytochemical	KEGG	Tuberculosis	KEGG:05152	0.000629345	3.20111	175	724	35	8000	VDR,MAPK3,NOS2,MAPK14,MAPK8,TNF,TLR4,SYK,SRC,CAMK2B,AKT1,TLR9,MAPK1,JAK2,JAK1,MAPK10,MAPK9,CTSS,ITGB2,RELA,BCL2,STAT1,CYP27B1,CTSD,MAPK11,PIK3C3,CAMK2D,IRAK4,IL6,CASP3,PLK3,SPHK2,SPHK1,RAF1,RIPK2
Phytochemical	KEGG	Longevity regulating pathway - multiple species	KEGG:04213	0.000673063	3.17194	62	724	18	8000	PIK3CB,PIK3CA,IGF1R,PRKAG1,PRKAB1,PRKAA2,PIK3R1,AKT1,MTOR,HDAC1,HSPA8,HRAS,INSR,HSPA1A,PIK3CD,RPS6KB1,ADCY5,HDAC2
Phytochemical	KEGG	Parathyroid hormone synthesis, secretion and action	KEGG:04928	0.0007182	3.14375	106	724	25	8000	VDR,MAPK3,PDE4D,CASR,EGFR,PRKCA,PRKCG,PRKCB,RXRA,RXRB,RXRG,MMP13,MAPK1,MAP2K1,PDE4B,CYP24A1,BRAF,BCL2,MMP14,CYP27B1,FGFR1,ADCY5,PDE4A,ARAF,RAF1
Phytochemical	KEGG	Glucagon signaling pathway	KEGG:04922	0.000858596	3.06621	107	724	25	8000	PPARA,GCGR,GCK,PKM,PYGL,ACACB,LDHA,LDHB,PYGB,PRKAG1,PRKAB1,PRKAA2,CAMK2B,AKT1,PRMT1,FBP1,PDE3B,GYS1,GCG,CAMK2D,PYGM,ACACA,SIK2,SIK1,PCK1
Phytochemical	KEGG	Amphetamine addiction	KEGG:05031	0.000876306	3.05734	69	724	19	8000	SLC6A3,PRKCA,PRKCG,PRKCB,TH,JUN,PPP1CC,GRIA1,GRIA4,GRIA2,DRD1,MAOB,MAOA,CAMK2B,HDAC1,CAMK2D,PPP1CA,ADCY5,HDAC2
Phytochemical	KEGG	Alzheimer disease	KEGG:05010	0.0010504	2.97864	369	724	59	8000	MAPK3,NOS2,BACE1,PSEN2,PSENEN,NCSTN,APH1A,PSEN1,APH1B,GRM5,MAPK8,PTGS2,CHRM1,CHRM3,CHRNA7,APP,PIK3CB,PIK3CA,TNF,ERN1,NOX4,CDK5R1,CDK5,GSK3B,CSNK2A1,NAE1,PIK3R1,AKT1,MAPK1,MTOR,MAP2K1,MAPK10,MAPK9,GAPDH,ADAM17,HRAS,MME,NOS1,INSR,BRAF,SNCA,TUBB1,RELA,TUBB3,MAPT,CHRM5,PIK3C3,PIK3CD,CHUK,IL6,CASP3,CASP7,CAPN2,CAPN1,CSNK1A1,CTNNB1,ARAF,RAF1,MAP2K2
Phytochemical	KEGG	Signaling pathways regulating pluripotency of stem cells	KEGG:04550	0.00110662	2.956	143	724	30	8000	MAPK3,MAPK14,JAK3,IL6ST,PIK3CB,PIK3CA,IGF1R,STAT3,FGF2,GSK3B,PIK3R1,AKT1,ESRRB,MAPK1,MAP2K1,GRB2,JAK2,JAK1,HRAS,FGFR1,MAPK11,PIK3CD,FGFR3,FGFR4,FGFR2,CTNNB1,RAF1,MAP2K2,ACVR2B,BMPR1B
Phytochemical	KEGG	Salmonella infection	KEGG:05132	0.00122917	2.91039	249	724	44	8000	MAPK3,MAPK14,MAPK8,PIK3CB,PIK3CA,TNF,TLR4,JUN,HSP90AA1,PKN1,AKT1,PTPRC,TLR9,HSP90AB1,MAPK1,MAP2K1,MAPK10,MAPK9,GAPDH,HRAS,TUBB1,RELA,TUBB3,BCL2,MAPK11,PIK3C2A,PIK3C3,PIK3CD,PIK3CG,PIK3C2B,CHUK,IRAK4,CXCL8,IL6,ROCK2,CASP3,CASP7,PAK1,CTNNB1,RAF1,RIPK2,RIPK1,MAP2K4,MAP2K2
Phytochemical	KEGG	Hepatocellular carcinoma	KEGG:05225	0.00133644	2.87405	166	724	33	8000	MAPK3,EGFR,MET,PIK3CB,PIK3CA,PRKCA,PRKCG,PRKCB,BCL2L1,IGF1R,TERT,CDK6,GSK3B,PIK3R1,AKT1,MAPK1,NFE2L2,MTOR,MAP2K1,GRB2,CDK4,CCND1,HRAS,BRAF,PIK3CD,RPS6KB1,CSNK1A1,KEAP1,CTNNB1,ARAF,RAF1,MAP2K2,TGFBR2
Phytochemical	KEGG	Adherens junction	KEGG:04520	0.00138034	2.86001	71	724	19	8000	PTPN1,PTPN6,MAPK3,PTPRF,ACP1,EGFR,MET,FYN,IGF1R,CSNK2A1,SRC,ERBB2,MAPK1,INSR,FGFR1,NLK,CTNNB1,YES1,TGFBR2
Phytochemical	KEGG	p53 signaling pathway	KEGG:04115	0.00213087	2.67144	73	724	19	8000	MDM2,BCL2L1,SERPINE1,CDK1,CCNB1,CCNB2,CDK6,CDK2,CHEK1,CDK4,CCND1,IGFBP3,BCL2,MDM4,CCNE2,CCNE1,CASP3,CCND3,CCND2
Phytochemical	KEGG	Retrograde endocannabinoid signaling	KEGG:04723	0.00225339	2.64716	148	724	30	8000	MAPK3,CNR1,GRM5,MAPK14,MAPK8,ABHD6,PTGS2,FAAH,PRKCA,PRKCG,PRKCB,GABRA1,GABRB2,GABRG2,GABRA3,GABRA2,GABRR1,GRIA1,GRIA4,GRM1,GRIA2,MAPK1,MAPK10,MAPK9,MAPK11,GABRA5,GABRB3,DAGLA,ADCY5,MGLL
Phytochemical	KEGG	Glutamatergic synapse	KEGG:04724	0.00277878	2.55615	114	724	25	8000	MAPK3,GRM5,GRM2,GLUL,PRKCA,PRKCG,PRKCB,GRIK1,GRIA1,GRIK5,SLC1A1,GRM4,GRIA4,GRM8,GRIK2,GRIK3,GRM1,GRM7,GRIA2,PLA2G4A,MAPK1,GRM3,GRM6,SLC1A2,ADCY5
Phytochemical	KEGG	Linoleic acid metabolism	KEGG:00591	0.00288117	2.54043	29	724	11	8000	CYP2C19,PLA2G1B,CYP2C9,CYP3A4,CYP1A2,PLA2G2A,PLA2G4A,ALOX15,PLA2G10,PLA2G2C,PLA2G5
Phytochemical	KEGG	Metabolic pathways	KEGG:01100	0.00332686	2.47797	1491	724	177	8000	HMGCR,CYP51A1,CYP2C19,CYP17A1,CYP19A1,SQLE,DHCR7,HSD11B1,G6PD,PTGES,AKR1B10,PDE4D,UGT2B7,PLA2G1B,ACP1,NOS2,HSD11B2,ATP12A,SCD,IDO1,HSD17B2,PDE2A,PDE10A,AKR1C3,FDFT1,EPHX2,PTGS2,CYP2C9,CYP3A4,CYP11B1,CYP11B2,HSD17B3,GCK,PKM,PYGL,AKR1B1,GLUL,PIK3CB,PIK3CA,CA2,CA1,CA4,ACACB,GSR,CA12,CA9,CA6,CA7,CA14,LDHA,LDHB,CA3,CA5B,CA5A,CA13,COMT,MIF,ALOX5,KMO,DAO,CYP1A2,TH,TYR,FUT7,BBOX1,ABAT,LTA4H,ANPEP,QDPR,PN…
Phytochemical	KEGG	Ovarian steroidogenesis	KEGG:04913	0.00343056	2.46463	51	724	15	8000	CYP17A1,CYP19A1,HSD17B2,AKR1C3,PTGS2,ALOX5,IGF1R,PLA2G4A,HSD17B1,CYP1B1,INSR,CYP1A1,HSD3B2,SCARB1,ADCY5
Phytochemical	KEGG	Nicotine addiction	KEGG:05033	0.00362402	2.44081	40	724	13	8000	CHRNA7,GABRA1,GABRB2,GABRG2,GABRA3,GABRA2,GABRR1,GRIA1,GRIA4,GRIA2,CHRNA4,GABRA5,GABRB3
Phytochemical	KEGG	GABAergic synapse	KEGG:04727	0.00394347	2.40412	89	724	21	8000	GABBR2,GABBR1,GLUL,PRKCA,PRKCG,PRKCB,SLC6A1,GABRA1,GABRB2,GABRG2,GABRA3,GABRA2,GABRR1,SLC6A11,SLC6A13,SLC6A12,ABAT,SRC,GABRA5,GABRB3,ADCY5
Phytochemical	KEGG	MicroRNAs in cancer	KEGG:05206	0.00410733	2.38644	310	724	50	8000	MAPK3,CDC25A,CDC25B,PTGS2,MDM2,EGFR,MET,PIK3CB,PIK3CA,PRKCA,PRKCG,PRKCB,PRKCE,MMP9,STAT3,VEGFA,CDK6,ABCC1,CYP1B1,ABCB1,PIM1,PIK3R1,ERBB2,MAPK1,MTOR,MAP2K1,GRB2,HDAC1,HDAC4,CCND1,HRAS,CYP24A1,PDGFRB,BCL2,DNMT1,EZH2,ABL1,PDGFRA,PIK3CD,FGFR3,MDM4,CCNE2,CCNE1,MCL1,CASP3,ROCK1,CCND2,HDAC2,RAF1,MAP2K2
Phytochemical	KEGG	GnRH secretion	KEGG:04929	0.00441976	2.3546	64	724	17	8000	ESR2,MAPK3,GABBR2,GABBR1,PIK3CB,PIK3CA,PRKCA,PRKCG,PRKCB,PIK3R1,AKT1,MAPK1,MAP2K1,HRAS,PIK3CD,RAF1,MAP2K2
Phytochemical	KEGG	Shigellosis	KEGG:05131	0.00457975	2.33916	246	724	42	8000	MAPK3,MAPK14,MAPK8,MDM2,PRKCD,EGFR,PIK3CB,PIK3CA,TNF,PRKCE,PRKCQ,TLR4,BCL2L1,JUN,GSK3B,PIK3R1,SRC,PTK2,AKT1,MAPK1,MTOR,MAPK10,MAPK9,HK2,HK1,RELA,BCL2,MAPK11,PIK3C3,PIK3CD,RPS6KB1,GSK3A,CHUK,CXCL8,ROCK2,TBK1,CAPN2,CAPN1,ROCK1,ILK,RIPK2,RIPK1
Phytochemical	KEGG	Coronavirus disease - COVID-19	KEGG:05171	0.00503566	2.29794	231	724	40	8000	MAPK3,MAPK14,MAPK8,IL6ST,EGFR,C5AR1,PIK3CB,PIK3CA,TNF,PRKCA,PRKCG,PRKCB,F2,MMP1,TLR4,STAT3,IL2,JUN,SYK,PIK3R1,MMP3,MAPK1,AGTR1,CFD,JAK1,MAPK10,MAPK9,ADAM17,RELA,STAT1,MAPK11,PIK3CD,TYK2,CHUK,IRAK4,CXCL8,IL6,ACE,IKBKE,TBK1
Phytochemical	KEGG	JAK-STAT signaling pathway	KEGG:04630	0.00536042	2.2708	162	724	31	8000	PTPN6,PTPN2,PTPN11,JAK3,IL6ST,EGFR,PIK3CB,PIK3CA,BCL2L1,STAT3,IL2,PIM1,PIK3R1,AKT1,MTOR,GRB2,JAK2,JAK1,CCND1,HRAS,PDGFRB,BCL2,STAT1,PDGFRA,PIK3CD,TYK2,MCL1,IL6,CCND3,CCND2,RAF1
Phytochemical	KEGG	Human papillomavirus infection	KEGG:05165	0.00592782	2.22711	331	724	52	8000	MAPK3,PSEN1,PTGS2,MDM2,EGFR,PKM,PIK3CB,PIK3CA,TNF,PPP2CA,PPP2R5A,VEGFA,TERT,CDK6,GSK3B,CDK2,PIK3R1,PTK2,AKT1,MAPK1,MTOR,MAP2K1,GRB2,HDAC1,PTGER4,JAK1,CCNA1,CCNA2,CDK4,CCND1,HRAS,PDGFRB,RELA,STAT1,PIK3CD,RPS6KB1,TYK2,CCNE2,CCNE1,CHUK,CASP3,IKBKE,TBK1,ITGB7,ITGA4,CSNK1A1,CCND3,CCND2,CTNNB1,HDAC2,RAF1,MAP2K2
Phytochemical	KEGG	Leishmaniasis	KEGG:05140	0.0063419	2.19778	72	724	18	8000	PTPN6,MAPK3,NOS2,MAPK14,PTGS2,TNF,PRKCB,TLR4,JUN,MAPK1,JAK2,JAK1,ITGB2,RELA,STAT1,MAPK11,IRAK4,ITGA4
Phytochemical	KEGG	Adrenergic signaling in cardiomyocytes	KEGG:04261	0.00774018	2.11125	150	724	29	8000	MAPK3,MAPK14,PRKCA,PPP1CC,PPP2CA,PPP2R5A,ATP1A1,ADRB1,ADRA1B,ADRA1A,ADRA1D,CAMK2B,AKT1,CACNA2D1,MAPK1,AGTR1,TNNC1,TNNT2,TNNI3,BCL2,MAPK11,AGTR2,SLC8A1,PIK3CG,CACNA2D2,CAMK2D,PPP1CA,ADRB2,ADCY5
Phytochemical	KEGG	Oocyte meiosis	KEGG:04114	0.00776499	2.10986	128	724	26	8000	AR,PGR,MAPK3,MAPK14,IGF1R,PPP1CC,PPP2CA,PPP2R5A,CDK1,CCNB1,CCNB2,PLK1,CDK2,CAMK2B,MAPK1,MAP2K1,AURKA,MAPK11,YWHAG,RPS6KA3,CCNE2,CCNE1,CAMK2D,PPP1CA,ADCY5,SLK
Phytochemical	KEGG	Cocaine addiction	KEGG:05030	0.00902151	2.04472	49	724	14	8000	GRM2,SLC6A3,TH,JUN,GRIA2,DRD1,DRD2,MAOB,MAOA,CDK5R1,CDK5,RELA,GRM3,ADCY5
Phytochemical	KEGG	Transcriptional misregulation in cancer	KEGG:05202	0.0107554	1.96837	191	724	34	8000	PPARG,PER2,MDM2,MET,MMP9,NGFR,BCL2L1,IGF1R,MPO,RXRA,RARA,RXRB,RXRG,FLT3,PTK2,MMP3,ELANE,BCL2A1,CSF1R,HDAC1,CCNA1,CCNA2,IGFBP3,RELA,FLT1,CCNT1,NTRK1,CXCL8,IL6,CDK9,ITGB7,CCND2,HDAC2,TGFBR2
Phytochemical	KEGG	Influenza A	KEGG:05164	0.0123291	1.90907	169	724	31	8000	MAPK3,PIK3CB,PIK3CA,TNF,PRKCA,PRKCB,TLR4,CDK6,PLG,PIK3R1,AKT1,MAPK1,MAP2K1,JAK2,JAK1,CDK4,ICAM1,RELA,STAT1,PIK3CD,TYK2,CHUK,IRAK4,CXCL8,IL6,CASP3,IKBKE,TBK1,CCND3,RAF1,MAP2K2
Phytochemical	KEGG	NOD-like receptor signaling pathway	KEGG:04621	0.0127417	1.89477	177	724	32	8000	MAPK3,MAPK14,MAPK8,CASR,PRKCD,P2RX7,TNF,TLR4,BCL2L1,JUN,HSP90AA1,PKN1,HSP90AB1,MAPK1,CTSB,JAK1,NAMPT,MAPK10,MAPK9,RELA,BCL2,STAT1,MAPK11,TYK2,CHUK,IRAK4,CXCL8,IL6,IKBKE,TBK1,RIPK2,RIPK1
Phytochemical	KEGG	Pertussis	KEGG:05133	0.0135716	1.86737	76	724	18	8000	MAPK3,NOS2,MAPK14,MAPK8,TNF,TLR4,JUN,MAPK1,MAPK10,MAPK9,ITGB2,RELA,MAPK11,IRAK4,CXCL8,IL6,CASP3,CASP7
Phytochemical	KEGG	Neutrophil extracellular trap formation	KEGG:04613	0.0199497	1.70006	189	724	33	8000	MAPK3,MAPK14,C5AR1,PIK3CB,PIK3CA,PRKCA,PRKCG,PRKCB,TLR4,HDAC3,HDAC6,HDAC8,MPO,CTSG,SYK,PIK3R1,SRC,AKT1,MAPK1,ELANE,MTOR,MAP2K1,HDAC1,HDAC4,ITGAL,ITGB2,RELA,MAPK11,PIK3CD,HDAC2,HDAC10,RAF1,MAP2K2
Phytochemical	KEGG	Taste transduction	KEGG:04742	0.0201316	1.69612	85	724	19	8000	SCN9A,CHRM3,GABBR2,GABBR1,GABRA1,GABRA3,GABRA2,GRM4,GRM1,HTR1B,HTR1D,HTR1A,HTR1E,HTR3A,PDE1B,TAS2R31,PDE1C,P2RX3,GABRA5
Phytochemical	KEGG	Steroid biosynthesis	KEGG:00100	0.0251012	1.60031	20	724	8	8000	CYP51A1,SQLE,DHCR7,FDFT1,CYP24A1,CYP27B1,SOAT1,LSS
Phytochemical	KEGG	NF-kappa B signaling pathway	KEGG:04064	0.031757	1.49816	102	724	21	8000	PTGS2,PARP1,TNF,PRKCB,PRKCQ,TLR4,LCK,BCL2L1,SYK,CSNK2A1,BCL2A1,MAP3K14,ICAM1,LYN,RELA,BCL2,ZAP70,CHUK,IRAK4,CXCL8,RIPK1
Phytochemical	KEGG	PPAR signaling pathway	KEGG:03320	0.0368455	1.43362	75	724	17	8000	NR1H3,FABP4,PPARG,PPARA,FABP3,FABP5,PPARD,FABP1,SCD,MMP1,RXRA,RXRB,RXRG,FABP2,PDPK1,ILK,PCK1
Phytochemical	KEGG	Th1 and Th2 cell differentiation	KEGG:04658	0.0379374	1.42093	89	724	19	8000	MAPK3,MAPK14,MAPK8,JAK3,PRKCQ,LCK,IL2,JUN,MAPK1,JAK2,JAK1,MAPK10,MAPK9,RELA,STAT1,MAPK11,ZAP70,TYK2,CHUK
Phytochemical	KEGG	Renin secretion	KEGG:04924	0.0418576	1.37823	69	724	16	8000	PTGER2,ADORA1,ADRB1,AGTR1,CTSB,PTGER4,PDE1B,EDNRA,REN,PDE1C,PDE3A,PDE3B,ACE,ADRB2,ADRB3,ADCY5
Phytochemical	KEGG	Arginine and proline metabolism	KEGG:00330	0.0456594	1.34047	50	724	13	8000	NOS2,DAO,MAOB,MAOA,ARG1,ALDH2,AMD1,SRM,NOS1,OAT,LAP3,NOS3,ODC1
Negative control drug	KEGG	Neuroactive ligand-receptor interaction	KEGG:04080	8.40886e-16	15.0753	340	68	25	8000	GABRA1,GABRA3,GABRA2,GABRA5,GABRB3,GABRG2,PTAFR,ADRA2A,ADRA2C,ADRA2B,CCKBR,F2,PRSS1,S1PR1,ADRA1A,GRM5,THRB,CHRM4,CHRM5,CHRM2,CHRM1,CHRM3,HTR2B,P2RX7,KISS1R
Negative control drug	KEGG	Morphine addiction	KEGG:05032	2.32401e-07	6.63376	89	68	10	8000	GABRA1,GABRA3,GABRA2,GABRA5,GABRB3,GABRG2,PDE10A,PRKCA,PRKCB,PRKCG
Negative control drug	KEGG	Nitrogen metabolism	KEGG:00910	2.70612e-07	6.56765	17	68	6	8000	CA2,CA7,CA1,CA12,CA14,CA9
Negative control drug	KEGG	GABAergic synapse	KEGG:04727	3.89519e-06	5.40947	89	68	9	8000	GABRA1,GABRA3,GABRA2,GABRA5,GABRB3,GABRG2,PRKCA,PRKCB,PRKCG
Negative control drug	KEGG	Calcium signaling pathway	KEGG:04020	6.20575e-06	5.20721	239	68	13	8000	PTAFR,CCKBR,ADRA1A,GRM5,CHRM5,CHRM2,CHRM1,CHRM3,HTR2B,P2RX7,PRKCA,PRKCB,PRKCG
Negative control drug	KEGG	Retrograde endocannabinoid signaling	KEGG:04723	3.14161e-05	4.50285	148	68	10	8000	GABRA1,GABRA3,GABRA2,GABRA5,GABRB3,GABRG2,GRM5,PRKCA,PRKCB,PRKCG
Negative control drug	KEGG	Nicotine addiction	KEGG:05033	7.20008e-05	4.14266	40	68	6	8000	GABRA1,GABRA3,GABRA2,GABRA5,GABRB3,GABRG2
Negative control drug	KEGG	Inflammatory mediator regulation of TRP channels	KEGG:04750	0.00011989	3.92122	98	68	8	8000	TRPM8,HTR2B,PRKCD,PRKCA,PRKCB,PRKCE,PRKCH,PRKCG
Negative control drug	KEGG	Cholinergic synapse	KEGG:04725	0.000352522	3.45281	113	68	8	8000	CHRM4,CHRM5,CHRM2,CHRM1,CHRM3,PRKCA,PRKCB,PRKCG
Negative control drug	KEGG	Vascular smooth muscle contraction	KEGG:04270	0.00118018	2.92805	133	68	8	8000	PLA2G2A,ADRA1A,PRKCD,PRKCA,PRKCB,PRKCE,PRKCH,PRKCG
Negative control drug	KEGG	Pancreatic secretion	KEGG:04972	0.00178331	2.74877	102	68	7	8000	PRSS1,PLA2G2A,CHRM3,PRKCA,PRKCB,PRKCG,CA2
Negative control drug	KEGG	Gastric acid secretion	KEGG:04971	0.00322693	2.49121	76	68	6	8000	CCKBR,CHRM3,PRKCA,PRKCB,PRKCG,CA2
Negative control drug	KEGG	Serotonergic synapse	KEGG:04726	0.00327181	2.48521	112	68	7	8000	GABRB3,SLC6A4,HTR2B,CYP2C19,PRKCA,PRKCB,PRKCG
Negative control drug	KEGG	Steroid hormone biosynthesis	KEGG:00140	0.0113612	1.94458	60	68	5	8000	CYP11B1,CYP19A1,CYP11B2,HSD11B2,HSD11B1
Negative control drug	KEGG	AGE-RAGE signaling pathway in diabetic complications	KEGG:04933	0.0150004	1.8239	100	68	6	8000	TGFBR1,STAT3,PRKCD,PRKCA,PRKCB,PRKCE
Negative control drug	KEGG	GnRH secretion	KEGG:04929	0.0154503	1.81106	64	68	5	8000	ESR2,PRKCA,PRKCB,PRKCG,KISS1R
Negative control drug	KEGG	African trypanosomiasis	KEGG:05143	0.0179024	1.74709	36	68	4	8000	IDO1,PRKCA,PRKCB,PRKCG
Negative control drug	KEGG	Aldosterone-regulated sodium reabsorption	KEGG:04960	0.0199445	1.70018	37	68	4	8000	HSD11B2,PRKCA,PRKCB,PRKCG
Positive control drug	KEGG	MAPK signaling pathway	KEGG:04010	3.83089e-25	24.4167	294	128	40	8000	ARAF,RAF1,KDR,BRAF,KIT,FLT3,CSF1R,PDGFRB,FGFR1,PAK1,FLT1,PDGFRA,MAP2K1,FGFR2,MAP2K4,MAP2K2,MAP3K20,TGFBR2,MAP2K5,MAPK1,TAOK2,FLT4,INSR,EGFR,EPHA2,MAPK14,FGFR3,NTRK1,MAPK13,MAPK3,MAPK11,TEK,MAPK9,MKNK2,MAPK12,MKNK1,NTRK2,RPS6KA6,TAOK1,NLK
Positive control drug	KEGG	Ras signaling pathway	KEGG:04014	1.53763e-14	13.8131	231	128	27	8000	RAF1,KDR,ABL1,KIT,FLT3,CSF1R,PDGFRB,FGFR1,PAK1,FLT1,PDGFRA,MAP2K1,FGFR2,MAP2K2,ABL2,MAPK1,FLT4,INSR,EGFR,EPHA2,FGFR3,NTRK1,HTR7,MAPK3,TEK,MAPK9,NTRK2
Positive control drug	KEGG	Calcium signaling pathway	KEGG:04020	3.68411e-14	13.4337	239	128	27	8000	KDR,PDGFRB,FGFR1,FLT1,PDGFRA,FGFR2,CAMK1,MYLK4,CCKAR,CCKBR,PTK2B,BDKRB1,HTR2B,FLT4,EGFR,RET,HTR2A,HTR2C,FGFR3,MYLK2,NTRK1,HTR7,HTR6,HTR5A,MYLK3,NTRK2,NTRK3
Positive control drug	KEGG	Rap1 signaling pathway	KEGG:04015	1.51666e-13	12.8191	210	128	25	8000	RAF1,KDR,BRAF,KIT,SRC,CSF1R,PDGFRB,FGFR1,FLT1,PDGFRA,MAP2K1,FGFR2,MAP2K2,MAPK1,FLT4,INSR,EGFR,EPHA2,MAPK14,FGFR3,MAPK13,MAPK3,MAPK11,TEK,MAPK12
Positive control drug	KEGG	Axon guidance	KEGG:04360	5.53887e-13	12.2566	181	128	23	8000	RAF1,ABL1,SRC,PAK1,FYN,LIMK1,EPHB6,LIMK2,FES,BMPR1B,MAPK1,EPHA2,EPHB2,MAPK3,EPHA5,EPHA4,CDK5,EPHA8,EPHA6,EPHA7,EPHA3,EPHB1,EPHB4
Positive control drug	KEGG	Central carbon metabolism in cancer	KEGG:05230	7.5183e-13	12.1239	70	128	16	8000	RAF1,KIT,FLT3,PDGFRB,FGFR1,PDGFRA,MAP2K1,FGFR2,MAP2K2,MAPK1,EGFR,RET,FGFR3,NTRK1,MAPK3,NTRK3
Positive control drug	KEGG	FoxO signaling pathway	KEGG:04068	1.35687e-11	10.8675	131	128	19	8000	ARAF,RAF1,BRAF,MAP2K1,PLK4,MAP2K2,TGFBR2,PCK1,MAPK1,INSR,EGFR,MAPK14,MAPK13,CDK2,MAPK3,MAPK11,MAPK9,MAPK12,NLK
Positive control drug	KEGG	Neurotrophin signaling pathway	KEGG:04722	2.95699e-11	10.5292	119	128	18	8000	RAF1,BRAF,ABL1,RIPK2,MAP2K1,MAP2K2,MAP2K5,MAPK1,MAPK14,NTRK1,MAPK13,MAPK3,MAPK11,MAPK9,MAPK12,NTRK2,RPS6KA6,NTRK3
Positive control drug	KEGG	EGFR tyrosine kinase inhibitor resistance	KEGG:01521	1.00666e-10	9.99712	79	128	15	8000	ARAF,RAF1,KDR,BRAF,SRC,PDGFRB,PDGFRA,MAP2K1,FGFR2,MAP2K2,MAPK1,EGFR,FGFR3,MAPK3,AXL
Positive control drug	KEGG	Progesterone-mediated oocyte maturation	KEGG:04914	2.32672e-10	9.63326	99	128	16	8000	ARAF,RAF1,BRAF,MAP2K1,MAPK1,MAPK14,MAPK13,CDK2,CCNA2,MAPK3,MAPK11,STK10,MAPK9,MAPK12,AURKA,RPS6KA6
Positive control drug	KEGG	Hepatitis B	KEGG:05161	6.70139e-10	9.17383	162	128	19	8000	ARAF,RAF1,BRAF,SRC,MAP2K1,MAP2K4,MAP2K2,TGFBR2,PTK2B,MAPK1,JAK3,MAPK14,MAPK13,CDK2,CCNA2,MAPK3,MAPK11,MAPK9,MAPK12
Positive control drug	KEGG	Regulation of actin cytoskeleton	KEGG:04810	1.85471e-09	8.73172	216	128	21	8000	ARAF,RAF1,BRAF,SRC,PDGFRB,FGFR1,PAK1,PDGFRA,MAP2K1,FGFR2,LIMK1,MYLK4,LIMK2,MAP2K2,MAPK1,BDKRB1,EGFR,FGFR3,MYLK2,MAPK3,MYLK3
Positive control drug	KEGG	Fc epsilon RI signaling pathway	KEGG:04664	2.62148e-09	8.58145	67	128	13	8000	RAF1,FYN,MAP2K1,LYN,MAP2K4,MAP2K2,MAPK1,MAPK14,MAPK13,MAPK3,MAPK11,MAPK9,MAPK12
Positive control drug	KEGG	ErbB signaling pathway	KEGG:04012	3.81586e-09	8.41841	84	128	14	8000	ARAF,RAF1,BRAF,ABL1,SRC,PAK1,MAP2K1,MAP2K4,MAP2K2,ABL2,MAPK1,EGFR,MAPK3,MAPK9
Positive control drug	KEGG	GnRH signaling pathway	KEGG:04912	1.57976e-08	7.80141	93	128	14	8000	RAF1,SRC,MAP2K1,MAP2K4,MAP2K2,PTK2B,MAPK1,EGFR,MAPK14,MAPK13,MAPK3,MAPK11,MAPK9,MAPK12
Positive control drug	KEGG	PI3K-Akt signaling pathway	KEGG:04151	1.95669e-08	7.70848	353	128	25	8000	RAF1,KDR,KIT,FLT3,CSF1R,PDGFRB,FGFR1,FLT1,PDGFRA,MAP2K1,FGFR2,MAP2K2,PCK1,MAPK1,FLT4,INSR,EGFR,EPHA2,JAK3,FGFR3,NTRK1,CDK2,MAPK3,TEK,NTRK2
Positive control drug	KEGG	Endocrine resistance	KEGG:01522	2.11918e-08	7.67383	95	128	14	8000	ARAF,RAF1,BRAF,SRC,MAP2K1,MAP2K2,MAPK1,EGFR,MAPK14,MAPK13,MAPK3,MAPK11,MAPK9,MAPK12
Positive control drug	KEGG	Bladder cancer	KEGG:05219	5.02182e-08	7.29914	41	128	10	8000	ARAF,RAF1,BRAF,SRC,MAP2K1,MAP2K2,MAPK1,EGFR,FGFR3,MAPK3
Positive control drug	KEGG	Gap junction	KEGG:04540	9.34349e-08	7.02949	88	128	13	8000	RAF1,SRC,PDGFRB,PDGFRA,MAP2K1,MAP2K2,MAP2K5,MAPK1,HTR2B,EGFR,HTR2A,HTR2C,MAPK3
Positive control drug	KEGG	VEGF signaling pathway	KEGG:04370	1.47104e-07	6.83238	59	128	11	8000	RAF1,KDR,SRC,MAP2K1,MAP2K2,MAPK1,MAPK14,MAPK13,MAPK3,MAPK11,MAPK12
Positive control drug	KEGG	Focal adhesion	KEGG:04510	2.03079e-07	6.69233	200	128	18	8000	RAF1,KDR,BRAF,SRC,PDGFRB,PAK1,FYN,FLT1,PDGFRA,MAP2K1,MYLK4,MAPK1,FLT4,EGFR,MYLK2,MAPK3,MAPK9,MYLK3
Positive control drug	KEGG	Cellular senescence	KEGG:04218	2.5446e-07	6.59438	156	128	16	8000	RAF1,MAP2K1,HIPK4,HIPK2,HIPK3,HIPK1,MAP2K2,TGFBR2,MAPK1,MAPK14,MAPK13,CDK2,CCNA2,MAPK3,MAPK11,MAPK12
Positive control drug	KEGG	Yersinia infection	KEGG:05135	3.00168e-07	6.52263	136	128	15	8000	SRC,LCK,MAP2K1,LIMK1,MAP2K4,MAP2K2,PTK2B,MAPK1,MAPK14,MAPK13,MAPK3,MAPK11,MAPK9,MAPK12,RPS6KA6
Positive control drug	KEGG	Prostate cancer	KEGG:05215	3.21211e-07	6.49321	97	128	13	8000	ARAF,RAF1,BRAF,PDGFRB,FGFR1,PDGFRA,MAP2K1,FGFR2,MAP2K2,MAPK1,EGFR,CDK2,MAPK3
Positive control drug	KEGG	Signaling pathways regulating pluripotency of stem cells	KEGG:04550	6.04041e-07	6.21893	143	128	15	8000	RAF1,FGFR1,MAP2K1,FGFR2,MAP2K2,ACVR2B,BMPR1B,MAPK1,JAK3,MAPK14,FGFR3,MAPK13,MAPK3,MAPK11,MAPK12
Positive control drug	KEGG	Acute myeloid leukemia	KEGG:05221	6.06171e-07	6.2174	67	128	11	8000	ARAF,RAF1,BRAF,KIT,FLT3,CSF1R,MAP2K1,MAP2K2,MAPK1,CCNA2,MAPK3
Positive control drug	KEGG	T cell receptor signaling pathway	KEGG:04660	6.80233e-07	6.16734	103	128	13	8000	RAF1,PAK1,FYN,LCK,MAP2K1,MAP2K2,MAPK1,MAPK14,MAPK13,MAPK3,MAPK11,MAPK9,MAPK12
Positive control drug	KEGG	Epithelial cell signaling in Helicobacter pylori infection	KEGG:05120	9.80105e-07	6.00873	70	128	11	8000	CSK,SRC,PAK1,LYN,MAP2K4,EGFR,MAPK14,MAPK13,MAPK11,MAPK9,MAPK12
Positive control drug	KEGG	Prolactin signaling pathway	KEGG:04917	9.80105e-07	6.00873	70	128	11	8000	RAF1,SRC,MAP2K1,MAP2K2,MAPK1,MAPK14,MAPK13,MAPK3,MAPK11,MAPK9,MAPK12
Positive control drug	KEGG	Adherens junction	KEGG:04520	1.14421e-06	5.94149	71	128	11	8000	SRC,FGFR1,FYN,YES1,TGFBR2,PTPN1,MAPK1,INSR,EGFR,MAPK3,NLK
Positive control drug	KEGG	Relaxin signaling pathway	KEGG:04926	1.27889e-06	5.89317	129	128	14	8000	RAF1,SRC,MAP2K1,MAP2K4,MAP2K2,TGFBR2,MAPK1,EGFR,MAPK14,MAPK13,MAPK3,MAPK11,MAPK9,MAPK12
Positive control drug	KEGG	Melanoma	KEGG:05218	1.3324e-06	5.87537	72	128	11	8000	ARAF,RAF1,BRAF,PDGFRB,FGFR1,PDGFRA,MAP2K1,MAP2K2,MAPK1,EGFR,MAPK3
Positive control drug	KEGG	Serotonergic synapse	KEGG:04726	1.91193e-06	5.71853	112	128	13	8000	ARAF,RAF1,BRAF,MAP2K1,MAPK1,HTR2B,HTR1A,HTR2A,HTR2C,HTR7,HTR6,MAPK3,HTR5A
Positive control drug	KEGG	Proteoglycans in cancer	KEGG:05205	2.02636e-06	5.69328	205	128	17	8000	ARAF,RAF1,KDR,BRAF,SRC,FGFR1,PAK1,MAP2K1,MAP2K2,MAPK1,CTSL,EGFR,MAPK14,MAPK13,MAPK3,MAPK11,MAPK12
Positive control drug	KEGG	Glioma	KEGG:05214	2.07354e-06	5.68329	75	128	11	8000	ARAF,RAF1,BRAF,PDGFRB,PDGFRA,MAP2K1,CAMK1,MAP2K2,MAPK1,EGFR,MAPK3
Positive control drug	KEGG	Pathways in cancer	KEGG:05200	4.4269e-06	5.3539	529	128	27	8000	ARAF,RAF1,BRAF,ABL1,KIT,FLT3,CSF1R,PDGFRB,FGFR1,PDGFRA,MAP2K1,FGFR2,MAP2K2,TGFBR2,MAPK1,BDKRB1,HDAC1,FLT4,EGFR,RET,JAK3,FGFR3,NTRK1,CDK2,CCNA2,MAPK3,MAPK9
Positive control drug	KEGG	Platelet activation	KEGG:04611	6.56447e-06	5.1828	124	128	13	8000	SRC,FYN,LYN,MYLK4,MAPK1,P2RY12,MAPK14,MYLK2,MAPK13,MAPK3,MAPK11,MYLK3,MAPK12
Positive control drug	KEGG	PD-L1 expression and PD-1 checkpoint pathway in cancer	KEGG:05235	1.27923e-05	4.89305	89	128	11	8000	RAF1,LCK,MAP2K1,MAP2K2,MAPK1,EGFR,MAPK14,MAPK13,MAPK3,MAPK11,MAPK12
Positive control drug	KEGG	Non-small cell lung cancer	KEGG:05223	1.57986e-05	4.80138	72	128	10	8000	ARAF,RAF1,BRAF,MAP2K1,MAP2K2,MAPK1,EGFR,RET,JAK3,MAPK3
Positive control drug	KEGG	Insulin signaling pathway	KEGG:04910	2.14513e-05	4.66855	137	128	13	8000	ARAF,RAF1,BRAF,MAP2K1,MAP2K2,PCK1,PTPN1,MAPK1,INSR,MAPK3,MAPK9,MKNK2,MKNK1
Positive control drug	KEGG	Chronic myeloid leukemia	KEGG:05220	2.66441e-05	4.5744	76	128	10	8000	ARAF,RAF1,BRAF,ABL1,MAP2K1,MAP2K2,TGFBR2,MAPK1,HDAC1,MAPK3
Positive control drug	KEGG	Inflammatory mediator regulation of TRP channels	KEGG:04750	3.47486e-05	4.45906	98	128	11	8000	SRC,BDKRB1,HTR2B,HTR2A,HTR2C,MAPK14,NTRK1,MAPK13,MAPK11,MAPK9,MAPK12
Positive control drug	KEGG	Toll-like receptor signaling pathway	KEGG:04620	5.23403e-05	4.28116	102	128	11	8000	RIPK1,MAP2K1,MAP2K4,MAP2K2,MAPK1,MAPK14,MAPK13,MAPK3,MAPK11,MAPK9,MAPK12
Positive control drug	KEGG	Gastric cancer	KEGG:05226	5.27715e-05	4.2776	148	128	13	8000	ARAF,RAF1,BRAF,MAP2K1,FGFR2,MAP2K2,TGFBR2,MAPK1,ABCB1,EGFR,CSNK1A1,CDK2,MAPK3
Positive control drug	KEGG	Osteoclast differentiation	KEGG:04380	5.63322e-05	4.24924	125	128	12	8000	CSF1R,FYN,LCK,MAP2K1,TGFBR2,MAPK1,MAPK14,MAPK13,MAPK3,MAPK11,MAPK9,MAPK12
Positive control drug	KEGG	Colorectal cancer	KEGG:05210	8.63491e-05	4.06374	86	128	10	8000	ARAF,RAF1,BRAF,MAP2K1,MAP2K2,TGFBR2,MAPK1,EGFR,MAPK3,MAPK9
Positive control drug	KEGG	Human immunodeficiency virus 1 infection	KEGG:05170	0.000100001	3.99999	210	128	15	8000	RAF1,PAK1,RIPK1,MAP2K1,LIMK1,LIMK2,MAP2K2,PTK2B,MAPK1,MAPK14,MAPK13,MAPK3,MAPK11,MAPK9,MAPK12
Positive control drug	KEGG	Thyroid cancer	KEGG:05216	0.000138941	3.85717	37	128	7	8000	BRAF,MAP2K1,MAP2K2,MAPK1,RET,NTRK1,MAPK3
Positive control drug	KEGG	Fluid shear stress and atherosclerosis	KEGG:05418	0.000163276	3.78708	138	128	12	8000	KDR,SRC,MAP2K4,MAP2K5,ACVR2B,BMPR1B,CTSL,MAPK14,MAPK13,MAPK11,MAPK9,MAPK12
Positive control drug	KEGG	Kaposi sarcoma-associated herpesvirus infection	KEGG:05167	0.000194466	3.71116	193	128	14	8000	RAF1,SRC,MAP2K1,HCK,LYN,MAP2K4,MAP2K2,MAPK1,MAPK14,MAPK13,MAPK3,MAPK11,MAPK9,MAPK12
Positive control drug	KEGG	Growth hormone synthesis, secretion and action	KEGG:04935	0.000246107	3.60888	119	128	11	8000	RAF1,MAP2K1,MAP2K4,MAP2K2,MAPK1,MAPK14,MAPK13,MAPK3,MAPK11,MAPK9,MAPK12
Positive control drug	KEGG	Sphingolipid signaling pathway	KEGG:04071	0.000246107	3.60888	119	128	11	8000	RAF1,FYN,MAP2K1,MAP2K2,MAPK1,MAPK14,MAPK13,MAPK3,MAPK11,MAPK9,MAPK12
Positive control drug	KEGG	Pancreatic cancer	KEGG:05212	0.000264086	3.57825	76	128	9	8000	ARAF,RAF1,BRAF,MAP2K1,TGFBR2,MAPK1,EGFR,MAPK3,MAPK9
Positive control drug	KEGG	Endometrial cancer	KEGG:05213	0.000298529	3.52501	58	128	8	8000	ARAF,RAF1,BRAF,MAP2K1,MAP2K2,MAPK1,EGFR,MAPK3
Positive control drug	KEGG	Breast cancer	KEGG:05224	0.000318211	3.49728	147	128	12	8000	ARAF,RAF1,BRAF,KIT,FGFR1,MAP2K1,MAP2K2,MAPK1,FLT4,EGFR,CSNK1A1,MAPK3
Positive control drug	KEGG	Phospholipase D signaling pathway	KEGG:04072	0.000318211	3.49728	147	128	12	8000	RAF1,KIT,PDGFRB,FYN,PDGFRA,MAP2K1,MAP2K2,PTK2B,MAPK1,INSR,EGFR,MAPK3
Positive control drug	KEGG	Long-term depression	KEGG:04730	0.000340763	3.46755	59	128	8	8000	ARAF,RAF1,BRAF,MAP2K1,LYN,MAP2K2,MAPK1,MAPK3
Positive control drug	KEGG	Natural killer cell mediated cytotoxicity	KEGG:04650	0.000340797	3.4675	123	128	11	8000	ARAF,RAF1,BRAF,PAK1,FYN,LCK,MAP2K1,MAP2K2,PTK2B,MAPK1,MAPK3
Positive control drug	KEGG	C-type lectin receptor signaling pathway	KEGG:04625	0.000499152	3.30177	104	128	10	8000	RAF1,SRC,PAK1,MAPK1,MAPK14,MAPK13,MAPK3,MAPK11,MAPK9,MAPK12
Positive control drug	KEGG	Th17 cell differentiation	KEGG:04659	0.000499152	3.30177	104	128	10	8000	LCK,TGFBR2,MAPK1,JAK3,MAPK14,MAPK13,MAPK3,MAPK11,MAPK9,MAPK12
Positive control drug	KEGG	Oocyte meiosis	KEGG:04114	0.000502936	3.29849	128	128	11	8000	MAP2K1,SLK,MAPK1,MAPK14,MAPK13,CDK2,MAPK3,MAPK11,MAPK12,AURKA,RPS6KA6
Positive control drug	KEGG	Oxytocin signaling pathway	KEGG:04921	0.000516824	3.28666	154	128	12	8000	RAF1,SRC,MAP2K1,CAMK1,MYLK4,MAP2K2,MAP2K5,MAPK1,EGFR,MYLK2,MAPK3,MYLK3
Positive control drug	KEGG	HIF-1 signaling pathway	KEGG:04066	0.00076211	3.11798	109	128	10	8000	FLT1,MAP2K1,MAP2K2,MAPK1,INSR,EGFR,MAPK3,TEK,MKNK2,MKNK1
Positive control drug	KEGG	Long-term potentiation	KEGG:04720	0.00090052	3.04551	67	128	8	8000	ARAF,RAF1,BRAF,MAP2K1,MAP2K2,MAPK1,MAPK3,RPS6KA6
Positive control drug	KEGG	TNF signaling pathway	KEGG:04668	0.000971498	3.01256	112	128	10	8000	RIPK1,MAP2K1,MAP2K4,MAPK1,MAPK14,MAPK13,MAPK3,MAPK11,MAPK9,MAPK12
Positive control drug	KEGG	Th1 and Th2 cell differentiation	KEGG:04658	0.000989145	3.00474	89	128	9	8000	LCK,MAPK1,JAK3,MAPK14,MAPK13,MAPK3,MAPK11,MAPK9,MAPK12
Positive control drug	KEGG	Renal cell carcinoma	KEGG:05211	0.00100702	2.99696	68	128	8	8000	ARAF,RAF1,BRAF,PAK1,MAP2K1,MAP2K2,MAPK1,MAPK3
Positive control drug	KEGG	Human cytomegalovirus infection	KEGG:05163	0.00104671	2.98017	223	128	14	8000	RAF1,SRC,PDGFRA,RIPK1,MAP2K1,MAP2K2,PTK2B,MAPK1,EGFR,MAPK14,MAPK13,MAPK3,MAPK11,MAPK12
Positive control drug	KEGG	Fc gamma R-mediated phagocytosis	KEGG:04666	0.00183635	2.73604	96	128	9	8000	RAF1,PAK1,MAP2K1,HCK,LIMK1,LYN,LIMK2,MAPK1,MAPK3
Positive control drug	KEGG	Choline metabolism in cancer	KEGG:05231	0.00216971	2.6636	98	128	9	8000	RAF1,PDGFRB,PDGFRA,MAP2K1,MAP2K2,MAPK1,EGFR,MAPK3,MAPK9
Positive control drug	KEGG	Chagas disease	KEGG:05142	0.00276548	2.55823	101	128	9	8000	MAP2K4,TGFBR2,MAPK1,MAPK14,MAPK13,MAPK3,MAPK11,MAPK9,MAPK12
Positive control drug	KEGG	Hepatitis C	KEGG:05160	0.00349175	2.45696	157	128	11	8000	ARAF,RAF1,BRAF,RIPK1,MAP2K1,MAP2K2,EIF2AK4,MAPK1,EGFR,CDK2,MAPK3
Positive control drug	KEGG	Salmonella infection	KEGG:05132	0.00360321	2.44331	249	128	14	8000	RAF1,PAK1,RIPK2,RIPK1,MAP2K1,MAP2K4,MAP2K2,MAPK1,MAPK14,MAPK13,MAPK3,MAPK11,MAPK9,MAPK12
Positive control drug	KEGG	Chemokine signaling pathway	KEGG:04062	0.00429928	2.3666	190	128	12	8000	RAF1,BRAF,SRC,PAK1,MAP2K1,HCK,LYN,FGR,PTK2B,MAPK1,JAK3,MAPK3
Positive control drug	KEGG	Vascular smooth muscle contraction	KEGG:04270	0.00436302	2.36021	133	128	10	8000	ARAF,RAF1,BRAF,MAP2K1,MYLK4,MAP2K2,MAPK1,MYLK2,MAPK3,MYLK3
Positive control drug	KEGG	Pathogenic Escherichia coli infection	KEGG:05130	0.00582042	2.23505	196	128	12	8000	ABL1,SRC,PAK1,FYN,RIPK1,MAPK1,MAPK14,MAPK13,MAPK3,MAPK11,MAPK9,MAPK12
Positive control drug	KEGG	Epstein-Barr virus infection	KEGG:05169	0.00642156	2.19236	198	128	12	8000	RIPK1,LYN,MAP2K4,HDAC1,JAK3,MAPK14,MAPK13,CDK2,CCNA2,MAPK11,MAPK9,MAPK12
Positive control drug	KEGG	IL-17 signaling pathway	KEGG:04657	0.00920088	2.03617	92	128	8	8000	MAPK1,MAPK14,MAPK13,MAPK3,MAPK11,MAPK9,MAPK12,MAPK15
Positive control drug	KEGG	Retrograde endocannabinoid signaling	KEGG:04723	0.0107558	1.96836	148	128	10	8000	MAPK1,FAAH,MGLL,ABHD6,MAPK14,MAPK13,MAPK3,MAPK11,MAPK9,MAPK12
Positive control drug	KEGG	AGE-RAGE signaling pathway in diabetic complications	KEGG:04933	0.0165319	1.78168	100	128	8	8000	TGFBR2,MAPK1,MAPK14,MAPK13,MAPK3,MAPK11,MAPK9,MAPK12
Positive control drug	KEGG	Pertussis	KEGG:05133	0.0175928	1.75467	76	128	7	8000	MAPK1,MAPK14,MAPK13,MAPK3,MAPK11,MAPK9,MAPK12
Positive control drug	KEGG	Neutrophil extracellular trap formation	KEGG:04613	0.0185449	1.73178	189	128	11	8000	RAF1,SRC,MAP2K1,MAP2K2,MAPK1,HDAC1,MAPK14,MAPK13,MAPK3,MAPK11,MAPK12
Positive control drug	KEGG	Parathyroid hormone synthesis, secretion and action	KEGG:04928	0.0247319	1.60674	106	128	8	8000	ARAF,RAF1,BRAF,FGFR1,MAP2K1,MAPK1,EGFR,MAPK3
Positive control drug	KEGG	Hepatocellular carcinoma	KEGG:05225	0.0275226	1.56031	166	128	10	8000	ARAF,RAF1,BRAF,MAP2K1,MAP2K2,TGFBR2,MAPK1,EGFR,CSNK1A1,MAPK3
Positive control drug	KEGG	Apoptosis	KEGG:04210	0.0277025	1.55748	136	128	9	8000	RAF1,RIPK1,MAP2K1,MAP2K2,MAPK1,CTSL,NTRK1,MAPK3,MAPK9
Positive control drug	KEGG	Tuberculosis	KEGG:05152	0.0419414	1.37736	175	128	10	8000	RAF1,SRC,RIPK2,MAPK1,MAPK14,MAPK13,MAPK3,MAPK11,MAPK9,MAPK12

## Sheet: Table S4. Disease proteins
Protein	Full name	Class	Location	Cancer function	Targeted by
AKT1	Protein kinase B	Protein kinase	cytoplasm	Oncogene protein	Phytochemical
BCL2	B-cell lymphoma 2	Apoptosis regulator	mitochondrion	Oncogene protein	Phytochemical
BRAF	serine/threonine-protein kinase B-Raf	Protein kinase	cytoplasm	Oncogene protein	Phytochemical
CASP3	Caspase 3	Apoptosis regulator	cytoplasm		Phytochemical
CCND1 CDK4	Cyclin D/cyclin-dependent kinase 4 complex	Protein kinase	nucleus	Oncogene protein	Phytochemical
CTNNB1	Beta-catenin	Oncogene protein	cytoplasm	Oncogene protein	Phytochemical
EGFR	Epidermal growth factor receptor	Receptor	plasma membrane	Oncogene protein	Phytochemical
GRB2	Growth factor receptor-bound protein 2	Adaptor	cytoplasm		Phytochemical
GSK3B	Glycogen synthase kinase 3 beta	Protein kinase	cytoplasm	Tumor suppressor	Phytochemical
HRAS	Transforming protein p21/H-Ras-1	Phospholipid kinase	cytoplasm	Oncogene protein	Phytochemical
JUN	Proto-oncogene c-JUN	Transcription factor	nucleus	Oncogene protein	Phytochemical
MAP2K1	Dual specificity mitogen-activated protein kinase kinase 1	Protein kinase	cytoplasm		Phytochemical
MAPK1	Mitogen-activated protein kinase 1	Protein kinase	cytoplasm		Phytochemical
MAPK10	Mitogen-activated protein kinase 3	Protein kinase	cytoplasm		Phytochemical
MAPK3	Mitogen-activated protein kinase 8	Protein kinase	cytoplasm		Phytochemical
MAPK8	Mitogen-activated protein kinase 9	Protein kinase	cytoplasm		Phytochemical
MAPK9	Mitogen-activated protein kinase 10	Protein kinase	cytoplasm		Phytochemical
MTOR	Mammalian target of rapamycin	Protein kinase	cytoplasm		Phytochemical
PIK3CA	Phosphatidylinositol-4,5-Bisphosphate 3-Kinase Catalytic Subunit Alpha	Phospholipid kinase	cytoplasm	Oncogene protein	Phytochemical
PIK3CB	Phosphatidylinositol-4,5-Bisphosphate 3-Kinase Catalytic Subunit Beta	Phospholipid kinase	cytoplasm		Phytochemical
PIK3CD	Phosphatidylinositol-4,5-Bisphosphate 3-Kinase Catalytic Subunit Delta	Phospholipid kinase	cytoplasm		Phytochemical
PIK3R1	Phosphoinositide-3-Kinase Regulatory Subunit 1	Phospholipid kinase	cytoplasm		Phytochemical
RPS6KB1	Ribosomal protein S6 kinase beta-1	Protein kinase	cytoplasm		Phytochemical
ARAF	Serine/threonine-protein kinase A-Raf	Protein kinase	cytoplasm		Drug
RAF1	Serine/threonine-protein kinase RAF	Protein kinase	cytoplasm		Drug
MAP2K2	Dual specificity mitogen-activated protein kinase kinase 2	Protein kinase	cytoplasm		Drug
TGFBR2	TGF-beta receptor type II	Receptor	plasma membrane	Tumor suppressor	Drug

## Sheet: Table S5. Annotated PCPI-SIGNOR
Entity A	Type A	Class A	Location A	Cancer function A	LogP A	Bioavailability A	GI absorption A	Entity B	Type B	Class B	Location B	Cancer function B	Effect	Probability	SIGNOR mechanism	SIGNOR PPI score	Docking interaction energy (kcal/mol)	Confidence
quercetin	phytochemical	flavonoid	plasma membrane		1.23	0.55	High	AKT1	protein	Protein kinase	cytoplasm	Oncogene protein	predicted	1			-9.4	Probability = 1
ellagic acid	phytochemical	phenolic	nucleus		1	0.55	High	AKT1	protein	Protein kinase	cytoplasm	Oncogene protein	predicted	1			-9.7	Probability = 1
ellagic acid	phytochemical	phenolic	nucleus		1	0.55	High	BRAF	protein	Protein kinase	cytoplasm	Oncogene protein	predicted	1			-8.3	Probability = 1
ellagic acid	phytochemical	phenolic	nucleus		1	0.55	High	CCND1 CDK4	protein	Protein kinase	nucleus	Oncogene protein	predicted	1			-7.9	Probability = 1
apigenin	phytochemical	flavonoid	plasma membrane		2.11	0.55	High	GSK3B	protein	Protein kinase	cytoplasm	Tumor suppressor	predicted	1				Probability = 1
quercetin	phytochemical	flavonoid	plasma membrane		1.23	0.55	High	EGFR	protein	Receptor	plasma membrane	Oncogene protein	predicted	1			-8.4	Probability = 1
luteolin	phytochemical	flavonoid	plasma membrane		1.73	0.55	High	GSK3B	protein	Protein kinase	cytoplasm	Tumor suppressor	predicted	1			-7.9	Probability = 1
ellagic acid	phytochemical	phenolic	nucleus		1	0.55	High	EGFR	protein	Receptor	plasma membrane	Oncogene protein	predicted	1				Probability = 1
quercetin	phytochemical	flavonoid	cytoplasm		1.23	0.55	High	GSK3B	protein	Protein kinase	cytoplasm	Tumor suppressor	predicted	1				Probability = 1
quercetin	phytochemical	flavonoid	cytoplasm		1.23	0.55	High	PIK3R1	protein	Phospholipid kinase	cytoplasm		predicted	1				Probability = 1
ellagic acid	phytochemical	phenolic	nucleus		1	0.55	High	GSK3B	protein	Protein kinase	cytoplasm	Tumor suppressor	predicted	1			-7.8	Probability = 1
Vemurafenib	drug	drug	cytoplasm		4.84	0.55	Low	BRAF	protein	Protein kinase	cytoplasm	Oncogene protein	predicted	1			-10.2	Probability = 1
Vemurafenib	drug	drug	cytoplasm		4.84	0.55	Low	ARAF	protein	Protein kinase	cytoplasm		predicted	1				Probability = 1
Vemurafenib	drug	drug	cytoplasm		4.84	0.55	Low	RAF1	protein	Protein kinase	cytoplasm		predicted	1				Probability = 1
Sorafenib	drug	drug	plasma membrane		4.11	0.55	Low	RAF1	protein	Protein kinase	cytoplasm		predicted	1				Probability = 1
Sorafenib	drug	drug	plasma membrane		4.11	0.55	Low	EGFR	protein	Receptor	plasma membrane	Oncogene protein	predicted	1				Probability = 1
Sorafenib	drug	drug	plasma membrane		4.11	0.55	Low	MAPK3	protein	Protein kinase	cytoplasm		predicted	1				Probability = 1
Sorafenib	drug	drug	plasma membrane		4.11	0.55	Low	MAPK1	protein	Protein kinase	cytoplasm		predicted	1			-11	Probability = 1
Sorafenib	drug	drug	plasma membrane		4.11	0.55	Low	MAPK9	protein	Protein kinase	cytoplasm		predicted	1				Probability = 1
Sorafenib	drug	drug	plasma membrane		4.11	0.55	Low	TGFBR2	protein	Receptor	plasma membrane	Tumor suppressor	predicted	1				Probability = 1
Sorafenib	drug	drug	plasma membrane		4.11	0.55	Low	BRAF	protein	Protein kinase	cytoplasm	Oncogene protein	predicted	1			-9.6	Probability = 1
gallocatechin gallate	phytochemical	flavonoid	mitochondrion		1.02	0.17	Low	BCL2	protein	Apoptosis regulator	mitochondrion	Oncogene protein	predicted	0.831337				High
myricetin	phytochemical	flavonoid	plasma membrane		0.79	0.55	Low	AKT1	protein	Protein kinase	cytoplasm	Oncogene protein	predicted	0.718174				High
myricetin	phytochemical	flavonoid	plasma membrane		0.79	0.55	Low	EGFR	protein	Receptor	plasma membrane	Oncogene protein	predicted	0.718174				High
myricetin	phytochemical	flavonoid	plasma membrane		0.79	0.55	Low	GSK3B	protein	Protein kinase	cytoplasm	Tumor suppressor	predicted	0.718174				High
myricetin	phytochemical	flavonoid	plasma membrane		0.79	0.55	Low	PIK3R1	protein	Phospholipid kinase	cytoplasm		predicted	0.718174				High
kaempferol	phytochemical	flavonoid	plasma membrane		1.58	0.55	High	GSK3B	protein	Protein kinase	cytoplasm	Tumor suppressor	predicted	0.65802				High
kaempferol	phytochemical	flavonoid	plasma membrane		1.58	0.55	High	EGFR	protein	Receptor	plasma membrane	Oncogene protein	predicted	0.402643				High
kaempferol	phytochemical	flavonoid	plasma membrane		1.58	0.55	High	AKT1	protein	Protein kinase	cytoplasm	Oncogene protein	predicted	0.394383				High
kaempferol	phytochemical	flavonoid	plasma membrane		1.58	0.55	High	PIK3R1	protein	Phospholipid kinase	cytoplasm		predicted	0.394383				High
luteolin	phytochemical	flavonoid	plasma membrane		1.73	0.55	High	AKT1	protein	Protein kinase	cytoplasm	Oncogene protein	predicted	0.270837			-9.3	High
luteolin	phytochemical	flavonoid	plasma membrane		1.73	0.55	High	EGFR	protein	Receptor	plasma membrane	Oncogene protein	predicted	0.270837			-8.6	High
luteolin	phytochemical	flavonoid	plasma membrane		1.73	0.55	High	PIK3R1	protein	Phospholipid kinase	cytoplasm		predicted	0.270837				High
apigenin	phytochemical	flavonoid	plasma membrane		2.11	0.55	High	EGFR	protein	Receptor	plasma membrane	Oncogene protein	predicted	0.207054				High
biochanin a	phytochemical	flavonoid	plasma membrane		2.44	0.55	High	EGFR	protein	Receptor	plasma membrane	Oncogene protein	predicted	0.147257				High
ascorbic acid	phytochemical	other	cytoplasm		-1.42	0.56	High	GSK3B	protein	Protein kinase	cytoplasm	Oncogene protein	predicted	0.141787				High
3-(4-Hydroxyphenyl)propionic acid	phytochemical	phenolic	plasma membrane		1.31	0.85	High	EGFR	protein	Receptor	plasma membrane	Oncogene protein	predicted	0.133391				High	High/uncertain boundary = 0.12634884
L-citrulline	phytochemical	other	plasma membrane		-1.83	0.55	High	EGFR	protein	Receptor	plasma membrane	Oncogene protein	predicted	0.125076				Uncertain
charantagenin D aglycone	phytochemical	triterpenoid aglycone	cytoplasm		4.99	0.55	High	MAPK10	protein	Protein kinase	cytoplasm		predicted	0.120226				Uncertain
charantagenin D aglycone	phytochemical	triterpenoid aglycone	cytoplasm		4.99	0.55	High	MAPK8	protein	Protein kinase	cytoplasm		predicted	0.120226				Uncertain
charantagenin D aglycone	phytochemical	triterpenoid aglycone	cytoplasm		4.99	0.55	High	MAPK9	protein	Protein kinase	cytoplasm		predicted	0.120226				Uncertain
Momordicoside C aglycone	phytochemical	triterpenoid aglycone	cytoplasm		5.05	0.55	High	BRAF	protein	Protein kinase	cytoplasm	Oncogene protein	predicted	0.120226				Uncertain
momordicoside F1 aglycone	phytochemical	triterpenoid aglycone	nucleus		6.07	0.55	Low	BRAF	protein	Protein kinase	cytoplasm	Oncogene protein	predicted	0.120226				Uncertain
momordicoside F1 aglycone	phytochemical	triterpenoid aglycone	nucleus		6.07	0.55	Low	CCND1 CDK4	protein	Protein kinase	nucleus	Oncogene protein	predicted	0.120226				Uncertain
momordicoside F1 aglycone	phytochemical	triterpenoid aglycone	nucleus		6.07	0.55	Low	MAPK10	protein	Protein kinase	cytoplasm		predicted	0.120226				Uncertain
momordicoside F1 aglycone	phytochemical	triterpenoid aglycone	nucleus		6.07	0.55	Low	MAPK8	protein	Protein kinase	cytoplasm		predicted	0.120226				Uncertain
momordicoside F1 aglycone	phytochemical	triterpenoid aglycone	nucleus		6.07	0.55	Low	MAPK9	protein	Protein kinase	cytoplasm		predicted	0.120226				Uncertain
momordicoside F1 aglycone	phytochemical	triterpenoid aglycone	nucleus		6.07	0.55	Low	MTOR	protein	Protein kinase	cytoplasm	Oncogene protein	predicted	0.120226				Uncertain
momordicoside F1 aglycone	phytochemical	triterpenoid aglycone	nucleus		6.07	0.55	Low	PIK3CA	protein	Phospholipid kinase	cytoplasm	Oncogene protein	predicted	0.120226				Uncertain
momordicoside F1 aglycone	phytochemical	triterpenoid aglycone	nucleus		6.07	0.55	Low	PIK3CB	protein	Phospholipid kinase	cytoplasm	Oncogene protein	predicted	0.120226				Uncertain
momordicoside F1 aglycone	phytochemical	triterpenoid aglycone	nucleus		6.07	0.55	Low	PIK3CD	protein	Phospholipid kinase	cytoplasm	Oncogene protein	predicted	0.120226				Uncertain
Momordicoside G aglycone	phytochemical	triterpenoid aglycone	nucleus		6.05	0.55	Low	BCL2	protein	Apoptosis regulator	mitochondrion	Oncogene protein	predicted	0.120226				Uncertain
Momordicoside G aglycone	phytochemical	triterpenoid aglycone	nucleus		6.05	0.55	Low	CCND1 CDK4	protein	Protein kinase	nucleus	Oncogene protein	predicted	0.120226				Uncertain
Momordicoside G aglycone	phytochemical	triterpenoid aglycone	nucleus		6.05	0.55	Low	MAPK10	protein	Protein kinase	cytoplasm		predicted	0.120226				Uncertain
Momordicoside G aglycone	phytochemical	triterpenoid aglycone	nucleus		6.05	0.55	Low	MAPK8	protein	Protein kinase	cytoplasm		predicted	0.120226				Uncertain
Momordicoside G aglycone	phytochemical	triterpenoid aglycone	nucleus		6.05	0.55	Low	MAPK9	protein	Protein kinase	cytoplasm		predicted	0.120226				Uncertain
Momordicoside G aglycone	phytochemical	triterpenoid aglycone	nucleus		6.05	0.55	Low	MTOR	protein	Protein kinase	cytoplasm	Oncogene protein	predicted	0.120226				Uncertain
Momordicoside G aglycone	phytochemical	triterpenoid aglycone	nucleus		6.05	0.55	Low	PIK3CA	protein	Phospholipid kinase	cytoplasm	Oncogene protein	predicted	0.120226				Uncertain
Momordicoside G aglycone	phytochemical	triterpenoid aglycone	nucleus		6.05	0.55	Low	PIK3CB	protein	Phospholipid kinase	cytoplasm	Oncogene protein	predicted	0.120226				Uncertain
Momordicoside G aglycone	phytochemical	triterpenoid aglycone	nucleus		6.05	0.55	Low	PIK3CD	protein	Phospholipid kinase	cytoplasm	Oncogene protein	predicted	0.120226				Uncertain
charantagenin D aglycone	phytochemical	triterpenoid aglycone	nucleus		4.99	0.55	High	CCND1 CDK4	protein	Protein kinase	nucleus	Oncogene protein	predicted	0.120226			-5.5	Uncertain
charantagenin D aglycone	phytochemical	triterpenoid aglycone	nucleus		4.99	0.55	High	MTOR	protein	Protein kinase	cytoplasm	Oncogene protein	predicted	0.120226			-9.8	Uncertain
Momordicine I	phytochemical	cucurbitane-type triterpenoid	cytoplasm		4.82	0.55	High	MTOR	protein	Protein kinase	cytoplasm	Oncogene protein	predicted	0.120226			-8.7	Uncertain
Momordicoside L aglycone	phytochemical	triterpenoid aglycone	nucleus		4.67	0.55	High	CCND1 CDK4	protein	Protein kinase	nucleus	Oncogene protein	predicted	0.120226				Uncertain
Momordicoside L aglycone	phytochemical	triterpenoid aglycone	nucleus		4.67	0.55	High	MTOR	protein	Protein kinase	cytoplasm	Oncogene protein	predicted	0.120226				Uncertain
Momordicoside L aglycone	phytochemical	triterpenoid aglycone	nucleus		4.67	0.55	High	PIK3CA	protein	Phospholipid kinase	cytoplasm	Oncogene protein	predicted	0.120226				Uncertain
Momordicoside L aglycone	phytochemical	triterpenoid aglycone	nucleus		4.67	0.55	High	PIK3CB	protein	Phospholipid kinase	cytoplasm	Oncogene protein	predicted	0.120226				Uncertain
Momordicine I	phytochemical	cucurbitane-type triterpenoid	cytoplasm		4.82	0.55	High	MAPK10	protein	Protein kinase	cytoplasm		predicted	0.120226				Uncertain
Momordicine I	phytochemical	cucurbitane-type triterpenoid	cytoplasm		4.82	0.55	High	MAPK8	protein	Protein kinase	cytoplasm		predicted	0.120226				Uncertain
Momordicine I	phytochemical	cucurbitane-type triterpenoid	cytoplasm		4.82	0.55	High	MAPK9	protein	Protein kinase	cytoplasm		predicted	0.120226				Uncertain
Momordicine I	phytochemical	cucurbitane-type triterpenoid	cytoplasm		4.82	0.55	High	PIK3CA	protein	Phospholipid kinase	cytoplasm	Oncogene protein	predicted	0.120226			-6.3	Uncertain
(+)-Tirucallol	phytochemical	triterpenoid	cytoplasm		7.46	0.55	Low	MAPK3	protein	Protein kinase	cytoplasm		predicted	0.118883				Uncertain
kuguacin C	phytochemical	cucurbitane-type triterpenoid	cytoplasm		4.95	0.55	High	MAPK3	protein	Protein kinase	cytoplasm		predicted	0.114495			-6.2	Uncertain
gadoleic acid	phytochemical	fatty acid	cytoplasm		6.38	0.85	Low	MAPK3	protein	Protein kinase	cytoplasm		predicted	0.111502				Uncertain
goyaglycoside a aglycone	phytochemical	triterpenoid aglycone	cytoplasm		5.54	0.55	High	MTOR	protein	Protein kinase	cytoplasm	Oncogene protein	predicted	0.110612				Uncertain
goyaglycoside b aglycone	phytochemical	triterpenoid aglycone	cytoplasm		5.5	0.55	High	PIK3CB	protein	Phospholipid kinase	cytoplasm	Oncogene protein	predicted	0.110612				Uncertain
goyaglycoside d aglycone	phytochemical	triterpenoid aglycone	cytoplasm		5.56	0.55	High	PIK3CB	protein	Phospholipid kinase	cytoplasm	Oncogene protein	predicted	0.110612				Uncertain
karaviloside II aglycone	phytochemical	triterpenoid aglycone	mitochondrion		6.5	0.55	Low	MAPK8	protein	Protein kinase	cytoplasm		predicted	0.110612				Uncertain
karaviloside II aglycone	phytochemical	triterpenoid aglycone	mitochondrion		6.5	0.55	Low	MAPK10	protein	Protein kinase	cytoplasm		predicted	0.110612				Uncertain
karaviloside II aglycone	phytochemical	triterpenoid aglycone	mitochondrion		6.5	0.55	Low	MAPK9	protein	Protein kinase	cytoplasm		predicted	0.110612				Uncertain
karaviloside II aglycone	phytochemical	triterpenoid aglycone	mitochondrion		6.5	0.55	Low	BCL2	protein	Apoptosis regulator	mitochondrion	Oncogene protein	predicted	0.110612				Uncertain
karaviloside II aglycone	phytochemical	triterpenoid aglycone	mitochondrion		6.5	0.55	Low	PIK3CA	protein	Phospholipid kinase	cytoplasm	Oncogene protein	predicted	0.110612				Uncertain
karaviloside II aglycone	phytochemical	triterpenoid aglycone	mitochondrion		6.5	0.55	Low	BRAF	protein	Protein kinase	cytoplasm	Oncogene protein	predicted	0.110612				Uncertain
Momordicoside A aglycone	phytochemical	triterpenoid aglycone	cytoplasm		4.2	0.55	High	MTOR	protein	Protein kinase	cytoplasm	Oncogene protein	predicted	0.110612				Uncertain
Momordicoside A aglycone	phytochemical	triterpenoid aglycone	cytoplasm		4.2	0.55	High	BRAF	protein	Protein kinase	cytoplasm	Oncogene protein	predicted	0.110612				Uncertain
Momordicoside B aglycone	phytochemical	triterpenoid aglycone	cytoplasm		4.32	0.55	High	MTOR	protein	Protein kinase	cytoplasm	Oncogene protein	predicted	0.110612				Uncertain
Momordicoside B aglycone	phytochemical	triterpenoid aglycone	cytoplasm		4.32	0.55	High	GSK3B	protein	Protein kinase	cytoplasm	Tumor suppressor	predicted	0.110612				Uncertain
karavilagenin A	phytochemical	cucurbitane-type triterpenoid	mitochondrion		6.5	0.55	Low	BCL2	protein	Apoptosis regulator	mitochondrion	Oncogene protein	predicted	0.110612				Uncertain
karavilagenin A	phytochemical	cucurbitane-type triterpenoid	mitochondrion		6.5	0.55	Low	BRAF	protein	Protein kinase	cytoplasm	Oncogene protein	predicted	0.110612				Uncertain
karavilagenin A	phytochemical	cucurbitane-type triterpenoid	mitochondrion		6.5	0.55	Low	MAPK10	protein	Protein kinase	cytoplasm		predicted	0.110612				Uncertain
karavilagenin A	phytochemical	cucurbitane-type triterpenoid	mitochondrion		6.5	0.55	Low	MAPK8	protein	Protein kinase	cytoplasm		predicted	0.110612				Uncertain
karavilagenin A	phytochemical	cucurbitane-type triterpenoid	mitochondrion		6.5	0.55	Low	MAPK9	protein	Protein kinase	cytoplasm		predicted	0.110612				Uncertain
karavilagenin A	phytochemical	cucurbitane-type triterpenoid	mitochondrion		6.5	0.55	Low	PIK3CA	protein	Phospholipid kinase	cytoplasm	Oncogene protein	predicted	0.110612				Uncertain
Momordicoside K aglycone	phytochemical	triterpenoid aglycone	cytoplasm		5.21	0.55	High	BRAF	protein	Protein kinase	cytoplasm	Oncogene protein	predicted	0.110612			-6.3	Uncertain
Momordicoside K aglycone	phytochemical	triterpenoid aglycone	cytoplasm		5.21	0.55	High	MAPK1	protein	Protein kinase	cytoplasm		predicted	0.110612			-6.2	Uncertain
Momordicoside K aglycone	phytochemical	triterpenoid aglycone	cytoplasm		5.21	0.55	High	MTOR	protein	Protein kinase	cytoplasm		predicted	0.110612				Uncertain
Momordicoside K aglycone	phytochemical	triterpenoid aglycone	cytoplasm		5.21	0.55	High	MAPK10	protein	Protein kinase	cytoplasm		predicted	0.110612				Uncertain
Momordicoside K aglycone	phytochemical	triterpenoid aglycone	cytoplasm		5.21	0.55	High	MAPK8	protein	Protein kinase	cytoplasm		predicted	0.110612				Uncertain
Momordicoside K aglycone	phytochemical	triterpenoid aglycone	cytoplasm		5.21	0.55	High	MAPK9	protein	Protein kinase	cytoplasm		predicted	0.110612				Uncertain
Momordicoside K aglycone	phytochemical	triterpenoid aglycone	cytoplasm		5.21	0.55	High	PIK3CB	protein	Phospholipid kinase	cytoplasm		predicted	0.110612				Uncertain
Momordicoside K aglycone	phytochemical	triterpenoid aglycone	cytoplasm		5.21	0.55	High	PIK3CD	protein	Phospholipid kinase	cytoplasm		predicted	0.110612				Uncertain
Momordicoside K aglycone	phytochemical	triterpenoid aglycone	cytoplasm		5.21	0.55	High	PIK3CA	protein	Phospholipid kinase	cytoplasm	Oncogene protein	predicted	0.110612				Uncertain
apigenin	phytochemical	flavonoid	plasma membrane		2.11	0.55	High	AKT1	protein	Protein kinase	cytoplasm	Oncogene protein	predicted	0.108771				Uncertain
apigenin	phytochemical	flavonoid	plasma membrane		2.11	0.55	High	PIK3R1	protein	Phospholipid kinase	cytoplasm		predicted	0.108771				Uncertain
(3beta,5alpha,24S)-Stigmasta-7,25-dien-3-ol	phytochemical	other	cytoplasm		7.12	0.55	Low	MAPK3	protein	Protein kinase	cytoplasm		predicted	0.106166				Uncertain
Diosgenin	phytochemical	other	cytoplasm		5.03	0.55	High	MAPK8	protein	Protein kinase	cytoplasm		predicted	0.106166				Uncertain
kuguacin C	phytochemical	cucurbitane-type triterpenoid	cytoplasm		4.95	0.55	High	MTOR	protein	Protein kinase	cytoplasm		predicted	0.106166			-8.6	Uncertain
kuguacin C	phytochemical	cucurbitane-type triterpenoid	cytoplasm		4.95	0.55	High	PIK3CA	protein	Phospholipid kinase	cytoplasm	Oncogene protein	predicted	0.106166			-5.5	Uncertain
goyaglycoside c aglycone	phytochemical	triterpenoid aglycone	mitochondrion		5.98	0.17	Low	BCL2	protein	Apoptosis regulator	mitochondrion	Oncogene protein	predicted	0.103187				Uncertain
goyaglycoside c aglycone	phytochemical	triterpenoid aglycone	mitochondrion		5.98	0.17	Low	MAPK10	protein	Protein kinase	cytoplasm		predicted	0.103187				Uncertain
goyaglycoside c aglycone	phytochemical	triterpenoid aglycone	mitochondrion		5.98	0.17	Low	MAPK8	protein	Protein kinase	cytoplasm		predicted	0.103187				Uncertain
goyaglycoside c aglycone	phytochemical	triterpenoid aglycone	mitochondrion		5.98	0.17	Low	MAPK9	protein	Protein kinase	cytoplasm		predicted	0.103187				Uncertain
goyaglycoside c aglycone	phytochemical	triterpenoid aglycone	mitochondrion		5.98	0.17	Low	PIK3CA	protein	Phospholipid kinase	cytoplasm	Oncogene protein	predicted	0.103187				Uncertain
goyaglycoside c aglycone	phytochemical	triterpenoid aglycone	mitochondrion		5.98	0.17	Low	PIK3CB	protein	Phospholipid kinase	cytoplasm		predicted	0.103187				Uncertain
kuguaglycoside G aglycone	phytochemical	triterpenoid aglycone	nucleus		5.66	0.55	High	GSK3B	protein	Protein kinase	cytoplasm	Tumor suppressor	predicted	0.100634				Uncertain
kuguaglycoside G aglycone	phytochemical	triterpenoid aglycone	nucleus		5.66	0.55	High	MAPK8	protein	Protein kinase	cytoplasm		predicted	0.100634				Uncertain
kuguaglycoside G aglycone	phytochemical	triterpenoid aglycone	nucleus		5.66	0.55	High	MAPK10	protein	Protein kinase	cytoplasm		predicted	0.100634				Uncertain
kuguaglycoside G aglycone	phytochemical	triterpenoid aglycone	nucleus		5.66	0.55	High	MAPK9	protein	Protein kinase	cytoplasm		predicted	0.100634				Uncertain
kuguaglycoside G aglycone	phytochemical	triterpenoid aglycone	nucleus		5.66	0.55	High	CCND1 CDK4	protein	Protein kinase	nucleus	Oncogene protein	predicted	0.100634				Uncertain
kuguaglycoside G aglycone	phytochemical	triterpenoid aglycone	nucleus		5.66	0.55	High	MTOR	protein	Protein kinase	cytoplasm		predicted	0.100634				Uncertain
momordicoside D aglycone	phytochemical	triterpenoid aglycone	nucleus		5.72	0.55	High	GSK3B	protein	Protein kinase	cytoplasm	Tumor suppressor	predicted	0.100634				Uncertain
momordicoside D aglycone	phytochemical	triterpenoid aglycone	nucleus		5.72	0.55	High	CCND1 CDK4	protein	Protein kinase	nucleus	Oncogene protein	predicted	0.100634				Uncertain
momordicoside D aglycone	phytochemical	triterpenoid aglycone	nucleus		5.72	0.55	High	MAPK8	protein	Protein kinase	cytoplasm		predicted	0.100634				Uncertain
karavilagenin E	phytochemical	cucurbitane-type triterpenoid	nucleus		5.68	0.55	High	CCND1 CDK4	protein	Protein kinase	nucleus	Oncogene protein	predicted	0.100634				Uncertain
karavilagenin E	phytochemical	cucurbitane-type triterpenoid	nucleus		5.68	0.55	High	MAPK8	protein	Protein kinase	cytoplasm		predicted	0.100634				Uncertain
karavilagenin E	phytochemical	cucurbitane-type triterpenoid	nucleus		5.68	0.55	High	MTOR	protein	Protein kinase	cytoplasm		predicted	0.100634				Uncertain
karavilagenin E	phytochemical	cucurbitane-type triterpenoid	nucleus		5.68	0.55	High	PIK3CA	protein	Phospholipid kinase	cytoplasm	Oncogene protein	predicted	0.100634				Uncertain
karavilagenin E	phytochemical	cucurbitane-type triterpenoid	nucleus		5.68	0.55	High	PIK3CB	protein	Phospholipid kinase	cytoplasm		predicted	0.100634				Uncertain
kuguacin J	phytochemical	cucurbitane-type triterpenoid	mitochondrion		5.66	0.55	High	BCL2	protein	Apoptosis regulator	mitochondrion	Oncogene protein	predicted	0.100634			-6.8	Uncertain
kuguacin J	phytochemical	cucurbitane-type triterpenoid	mitochondrion		5.66	0.55	High	BRAF	protein	Protein kinase	cytoplasm	Oncogene protein	predicted	0.100634			-6.6	Uncertain
kuguacin J	phytochemical	cucurbitane-type triterpenoid	mitochondrion		5.66	0.55	High	MAPK10	protein	Protein kinase	cytoplasm		predicted	0.100634				Uncertain
kuguacin J	phytochemical	cucurbitane-type triterpenoid	mitochondrion		5.66	0.55	High	MAPK8	protein	Protein kinase	cytoplasm		predicted	0.100634				Uncertain
kuguacin J	phytochemical	cucurbitane-type triterpenoid	mitochondrion		5.66	0.55	High	MAPK9	protein	Protein kinase	cytoplasm		predicted	0.100634				Uncertain
Momordicoside I F2 aglycone	phytochemical	triterpenoid aglycone	nucleus		5.63	0.55	High	CCND1 CDK4	protein	Protein kinase	nucleus	Oncogene protein	predicted	0.100634			-6.1	Uncertain
Momordicoside I F2 aglycone	phytochemical	triterpenoid aglycone	nucleus		5.63	0.55	High	MTOR	protein	Protein kinase	cytoplasm		predicted	0.100634				Uncertain
Momordicoside I F2 aglycone	phytochemical	triterpenoid aglycone	nucleus		5.63	0.55	High	MAPK8	protein	Protein kinase	cytoplasm		predicted	0.100634				Uncertain
Momordicoside I F2 aglycone	phytochemical	triterpenoid aglycone	nucleus		5.63	0.55	High	MAPK9	protein	Protein kinase	cytoplasm		predicted	0.100634				Uncertain
Momordicoside I F2 aglycone	phytochemical	triterpenoid aglycone	nucleus		5.63	0.55	High	PIK3CB	protein	Phospholipid kinase	cytoplasm		predicted	0.100634				Uncertain
Momordicoside I F2 aglycone	phytochemical	triterpenoid aglycone	nucleus		5.63	0.55	High	PIK3CA	protein	Phospholipid kinase	cytoplasm	Oncogene protein	predicted	0.100634			-6.9	Uncertain
naringin aglycone	phytochemical	flavonoid aglycone	mitochondrion		1.84	0.55	High	PIK3CB	protein	Phospholipid kinase	cytoplasm		predicted	0.100579				Uncertain
naringin aglycone	phytochemical	flavonoid aglycone	mitochondrion		1.84	0.55	High	BCL2	protein	Apoptosis regulator	mitochondrion	Oncogene protein	predicted	0.100579			-7.2	Uncertain
linoleic acid	phytochemical	fatty acid	cytoplasm		5.45	0.85	High	MAPK1	protein	Protein kinase	cytoplasm		predicted	0.100579				Uncertain
linoleic acid	phytochemical	fatty acid	cytoplasm		5.45	0.85	High	MAPK3	protein	Protein kinase	cytoplasm		predicted	0.100579				Uncertain
linolenic acid	phytochemical	fatty acid	cytoplasm		5.09	0.85	High	MAPK1	protein	Protein kinase	cytoplasm		predicted	0.100579				Uncertain
linolenic acid	phytochemical	fatty acid	cytoplasm		5.09	0.85	High	MAPK3	protein	Protein kinase	cytoplasm		predicted	0.100579				Uncertain
oleic acid	phytochemical	fatty acid	cytoplasm		5.71	0.85	High	MAPK3	protein	Protein kinase	cytoplasm		predicted	0.100579				Uncertain
naringin aglycone	phytochemical	flavonoid aglycone	cytoplasm		1.84	0.55	High	PIK3CA	protein	Phospholipid kinase	cytoplasm	Oncogene protein	predicted	0.100579			-8.5	Uncertain
cis-Zeatin riboside	phytochemical	glycoside	plasma membrane		-0.56	0.55	Low	EGFR	protein	Receptor	plasma membrane	Oncogene protein	predicted	0.09724				Uncertain
cis-Zeatin riboside	phytochemical	glycoside	plasma membrane		-0.56	0.55	Low	HRAS	protein	Phospholipid kinase	cytoplasm	Oncogene protein	predicted	0.09724				Uncertain
3-Pgsgd	phytochemical	glycoside	nucleus		10.65	0.17	Low	JUN	protein	Transcription factor	nucleus	Oncogene protein	predicted	0.0791465				Uncertain
Vemurafenib	drug	drug	cytoplasm		4.84	0.55	Low	MAP2K2	protein	Protein kinase	cytoplasm		predicted	0.100634				Uncertain
Vemurafenib	drug	drug	cytoplasm		4.84	0.55	Low	TGFBR2	protein	Receptor	plasma membrane	Tumor suppressor	predicted	0.100634				Uncertain
Vemurafenib	drug	drug	cytoplasm		4.84	0.55	Low	MAP2K1	protein	Protein kinase	cytoplasm		predicted	0.100634				Uncertain
Vemurafenib	drug	drug	cytoplasm		4.84	0.55	Low	MAPK1	protein	Protein kinase	cytoplasm		predicted	0.100634			-10.6	Uncertain	Uncertain/low boundary = 0.07741722
momordicoside F2	phytochemical	triterpene glycoside	plasma membrane		3.96	0.55	Low	CASP3	protein	Apoptosis regulator	cytoplasm		predicted	0.074565				Low
momordicoside F2	phytochemical	triterpene glycoside	plasma membrane		3.96	0.55	Low	EGFR	protein	Receptor	plasma membrane	Oncogene protein	predicted	0.074565				Low
momordicoside F2	phytochemical	triterpene glycoside	plasma membrane		3.96	0.55	Low	GRB2	protein	Protein kinase	cytoplasm		predicted	0.074565				Low
momordicoside F2	phytochemical	triterpene glycoside	plasma membrane		3.96	0.55	Low	GSK3B	protein	Protein kinase	cytoplasm	Tumor suppressor	predicted	0.074565				Low
momordicoside F2	phytochemical	triterpene glycoside	plasma membrane		3.96	0.55	Low	MAP2K1	protein	Protein kinase	cytoplasm		predicted	0.074565				Low
momordicoside F2	phytochemical	triterpene glycoside	plasma membrane		3.96	0.55	Low	MAPK1	protein	Protein kinase	cytoplasm		predicted	0.074565				Low
momordicoside F2	phytochemical	triterpene glycoside	plasma membrane		3.96	0.55	Low	MAPK10	protein	Protein kinase	cytoplasm		predicted	0.074565				Low
momordicoside F2	phytochemical	triterpene glycoside	plasma membrane		3.96	0.55	Low	MAPK8	protein	Protein kinase	cytoplasm		predicted	0.074565				Low
momordicoside F2	phytochemical	triterpene glycoside	plasma membrane		3.96	0.55	Low	MAPK9	protein	Protein kinase	cytoplasm		predicted	0.074565				Low
momordicoside F2	phytochemical	triterpene glycoside	plasma membrane		3.96	0.55	Low	MTOR	protein	Protein kinase	cytoplasm		predicted	0.074565				Low
momordicoside F2	phytochemical	triterpene glycoside	plasma membrane		3.96	0.55	Low	PIK3CA	protein	Phospholipid kinase	cytoplasm	Oncogene protein	predicted	0.074565				Low
Momordicoside I	phytochemical	triterpene glycoside	cytoplasm		3.91	0.55	Low	CASP3	protein	Apoptosis regulator	cytoplasm		predicted	0.074565				Low
Momordicoside I	phytochemical	triterpene glycoside	plasma membrane		3.91	0.55	Low	EGFR	protein	Receptor	plasma membrane	Oncogene protein	predicted	0.074565				Low
Momordicoside I	phytochemical	triterpene glycoside	cytoplasm		3.91	0.55	Low	GRB2	protein	Protein kinase	cytoplasm		predicted	0.074565				Low
Momordicoside I	phytochemical	triterpene glycoside	cytoplasm		3.91	0.55	Low	MAP2K1	protein	Protein kinase	cytoplasm		predicted	0.074565				Low
Momordicoside I	phytochemical	triterpene glycoside	cytoplasm		3.91	0.55	Low	MAPK1	protein	Protein kinase	cytoplasm		predicted	0.074565				Low
Momordicoside I	phytochemical	triterpene glycoside	cytoplasm		3.91	0.55	Low	MAPK10	protein	Protein kinase	cytoplasm		predicted	0.074565				Low
Momordicoside I	phytochemical	triterpene glycoside	cytoplasm		3.91	0.55	Low	MAPK8	protein	Protein kinase	cytoplasm		predicted	0.074565				Low
Momordicoside I	phytochemical	triterpene glycoside	cytoplasm		3.91	0.55	Low	MAPK9	protein	Protein kinase	cytoplasm		predicted	0.074565				Low
Momordicoside I	phytochemical	triterpene glycoside	cytoplasm		3.91	0.55	Low	MTOR	protein	Protein kinase	cytoplasm		predicted	0.074565				Low
Momordicoside I	phytochemical	triterpene glycoside	cytoplasm		3.91	0.55	Low	PIK3CA	protein	Phospholipid kinase	cytoplasm	Oncogene protein	predicted	0.074565				Low
caffeic acid	phytochemical	phenolic	plasma membrane		0.93	0.56	High	EGFR	protein	Receptor	plasma membrane	Oncogene protein	predicted	0.0717872				Low
5-Hydroxytryptamine	phytochemical	other	plasma membrane		1.33	0.55	High	EGFR	protein	Receptor	plasma membrane	Oncogene protein	predicted	0.0717872				Low
caffeic acid	phytochemical	phenolic	cytoplasm		0.93	0.56	High	MAPK1	protein	Protein kinase	cytoplasm		predicted	0.0717872				Low
caffeic acid	phytochemical	phenolic	cytoplasm		0.93	0.56	High	PIK3CB	protein	Phospholipid kinase	cytoplasm		predicted	0.0717872				Low
caffeic acid	phytochemical	phenolic	cytoplasm		0.93	0.56	High	PIK3CA	protein	Phospholipid kinase	cytoplasm	Oncogene protein	predicted	0.0717872				Low
goyasaponin I	phytochemical	triterpene saponin	nucleus		-2.7	0.11	Low	JUN	protein	Transcription factor	nucleus	Oncogene protein	predicted	0.0642388				Low
goyasaponin II	phytochemical	triterpene saponin	nucleus		-3.73	0.11	Low	JUN	protein	Transcription factor	nucleus	Oncogene protein	predicted	0.0642388				Low
myristic acid	phytochemical	fatty acid	cytoplasm		4.45	0.85	High	MAPK1	protein	Protein kinase	cytoplasm		predicted	0.0604246				Low
(3R,6E)-nerolidol	phytochemical	other	plasma membrane		4.19	0.55	High	EGFR	protein	Receptor	plasma membrane	Oncogene protein	predicted	0.0604246				Low
(3R,6E)-nerolidol	phytochemical	other	plasma membrane		4.19	0.55	High	MAPK8	protein	Protein kinase	cytoplasm		predicted	0.0604246				Low
(3R,6E)-nerolidol	phytochemical	other	plasma membrane		4.19	0.55	High	PIK3CA	protein	Phospholipid kinase	cytoplasm	Oncogene protein	predicted	0.0604246				Low
(3R,6E)-nerolidol	phytochemical	other	plasma membrane		4.19	0.55	High	PIK3CB	protein	Phospholipid kinase	cytoplasm		predicted	0.0604246				Low
sinapinic acid	phytochemical	phenolic	plasma membrane		1.31	0.56	High	CTNNB1	protein	Protein kinase	cytoplasm	Oncogene protein	predicted	0.0604246				Low
sinapinic acid	phytochemical	phenolic	plasma membrane		1.31	0.56	High	EGFR	protein	Receptor	plasma membrane	Oncogene protein	predicted	0.0604246				Low
sinapinic acid	phytochemical	phenolic	plasma membrane		1.31	0.56	High	MAPK8	protein	Protein kinase	cytoplasm		predicted	0.0604246				Low
goyaglycoside c	phytochemical	triterpene glycoside	plasma membrane		4.14	0.55	Low	EGFR	protein	Receptor	plasma membrane	Oncogene protein	predicted	0.0577839				Low
goyaglycoside c	phytochemical	triterpene glycoside	plasma membrane		4.14	0.55	Low	GRB2	protein	Protein kinase	cytoplasm		predicted	0.0577839				Low
goyaglycoside c	phytochemical	triterpene glycoside	plasma membrane		4.14	0.55	Low	MAP2K1	protein	Protein kinase	cytoplasm		predicted	0.0577839				Low
goyaglycoside c	phytochemical	triterpene glycoside	plasma membrane		4.14	0.55	Low	MAPK1	protein	Protein kinase	cytoplasm		predicted	0.0577839				Low
goyaglycoside c	phytochemical	triterpene glycoside	plasma membrane		4.14	0.55	Low	MAPK8	protein	Protein kinase	cytoplasm		predicted	0.0577839				Low
goyaglycoside c	phytochemical	triterpene glycoside	plasma membrane		4.14	0.55	Low	MAPK9	protein	Protein kinase	cytoplasm		predicted	0.0577839				Low
goyaglycoside c	phytochemical	triterpene glycoside	plasma membrane		4.14	0.55	Low	MTOR	protein	Protein kinase	cytoplasm		predicted	0.0577839				Low
goyaglycoside c	phytochemical	triterpene glycoside	plasma membrane		4.14	0.55	Low	PIK3CA	protein	Phospholipid kinase	cytoplasm	Oncogene protein	predicted	0.0577839				Low
goyaglycoside c	phytochemical	triterpene glycoside	plasma membrane		4.14	0.55	Low	PIK3CB	protein	Phospholipid kinase	cytoplasm		predicted	0.0577839				Low
goyaglycoside c	phytochemical	triterpene glycoside	plasma membrane		4.14	0.55	Low	PIK3CD	protein	Phospholipid kinase	cytoplasm		predicted	0.0577839				Low
goyaglycoside c	phytochemical	triterpene glycoside	plasma membrane		4.14	0.55	Low	RPS6KB1	protein	Protein kinase	cytoplasm		predicted	0.0577839				Low
goyaglycoside d	phytochemical	triterpene glycoside	plasma membrane		4.21	0.55	Low	EGFR	protein	Receptor	plasma membrane	Oncogene protein	predicted	0.0577839				Low
goyaglycoside d	phytochemical	triterpene glycoside	plasma membrane		4.21	0.55	Low	MAP2K1	protein	Protein kinase	cytoplasm		predicted	0.0577839				Low
goyaglycoside d	phytochemical	triterpene glycoside	plasma membrane		4.21	0.55	Low	MAPK1	protein	Protein kinase	cytoplasm		predicted	0.0577839				Low
goyaglycoside d	phytochemical	triterpene glycoside	plasma membrane		4.21	0.55	Low	MAPK8	protein	Protein kinase	cytoplasm		predicted	0.0577839				Low
goyaglycoside d	phytochemical	triterpene glycoside	plasma membrane		4.21	0.55	Low	MAPK9	protein	Protein kinase	cytoplasm		predicted	0.0577839				Low
goyaglycoside d	phytochemical	triterpene glycoside	plasma membrane		4.21	0.55	Low	MTOR	protein	Protein kinase	cytoplasm		predicted	0.0577839				Low
goyaglycoside d	phytochemical	triterpene glycoside	plasma membrane		4.21	0.55	Low	PIK3CA	protein	Phospholipid kinase	cytoplasm	Oncogene protein	predicted	0.0577839				Low
goyaglycoside d	phytochemical	triterpene glycoside	plasma membrane		4.21	0.55	Low	PIK3CB	protein	Phospholipid kinase	cytoplasm		predicted	0.0577839				Low
goyaglycoside d	phytochemical	triterpene glycoside	plasma membrane		4.21	0.55	Low	PIK3CD	protein	Phospholipid kinase	cytoplasm		predicted	0.0577839				Low
goyaglycoside d	phytochemical	triterpene glycoside	plasma membrane		4.21	0.55	Low	RPS6KB1	protein	Protein kinase	cytoplasm		predicted	0.0577839				Low
momordicoside F1	phytochemical	triterpene glycoside	plasma membrane		4.27	0.55	Low	EGFR	protein	Receptor	plasma membrane	Oncogene protein	predicted	0.055648				Low
momordicoside F1	phytochemical	triterpene glycoside	plasma membrane		4.27	0.55	Low	MAP2K1	protein	Protein kinase	cytoplasm		predicted	0.055648				Low
momordicoside F1	phytochemical	triterpene glycoside	plasma membrane		4.27	0.55	Low	MAPK1	protein	Protein kinase	cytoplasm		predicted	0.055648				Low
momordicoside F1	phytochemical	triterpene glycoside	plasma membrane		4.27	0.55	Low	MAPK8	protein	Protein kinase	cytoplasm		predicted	0.055648				Low
momordicoside F1	phytochemical	triterpene glycoside	plasma membrane		4.27	0.55	Low	PIK3CA	protein	Phospholipid kinase	cytoplasm	Oncogene protein	predicted	0.055648				Low
Momordicoside G	phytochemical	triterpene glycoside	cytoplasm		4.41	0.55	Low	PIK3CA	protein	Phospholipid kinase	cytoplasm	Oncogene protein	predicted	0.055648				Low
Momordicoside G	phytochemical	triterpene glycoside	cytoplasm		4.41	0.55	Low	PIK3CB	protein	Phospholipid kinase	cytoplasm		predicted	0.055648				Low
Momordicoside L	phytochemical	triterpene glycoside	cytoplasm		3.22	0.17	Low	GRB2	protein	Protein kinase	cytoplasm		predicted	0.055648				Low
Momordicoside L	phytochemical	triterpene glycoside	cytoplasm		3.22	0.17	Low	MAPK1	protein	Protein kinase	cytoplasm		predicted	0.055648				Low
Momordicoside L	phytochemical	triterpene glycoside	cytoplasm		3.22	0.17	Low	MTOR	protein	Protein kinase	cytoplasm		predicted	0.055648				Low
Momordicoside L	phytochemical	triterpene glycoside	cytoplasm		3.22	0.17	Low	PIK3CA	protein	Phospholipid kinase	cytoplasm	Oncogene protein	predicted	0.055648				Low
momordicine II	phytochemical	cucurbitane-type triterpenoid	cytoplasm		3.11	0.17	Low	MAP2K1	protein	Protein kinase	cytoplasm		predicted	0.055648				Low
momordicine II	phytochemical	cucurbitane-type triterpenoid	cytoplasm		3.11	0.17	Low	MTOR	protein	Protein kinase	cytoplasm		predicted	0.055648				Low
palmitoleic acid	phytochemical	fatty acid	mitochondrion		4.92	0.85	High	BCL2	protein	Apoptosis regulator	mitochondrion	Oncogene protein	predicted	0.0535561				Low
palmitic acid	phytochemical	fatty acid	cytoplasm		5.2	0.85	High	MAPK1	protein	Protein kinase	cytoplasm		predicted	0.0535561				Low
palmitoleic acid	phytochemical	fatty acid	cytoplasm		4.92	0.85	High	MAPK3	protein	Protein kinase	cytoplasm		predicted	0.0535561				Low
pentadecylic acid	phytochemical	fatty acid	cytoplasm		4.84	0.85	High	MAPK1	protein	Protein kinase	cytoplasm		predicted	0.0489529				Low
t-cinnamic acid	phytochemical	phenolic	plasma membrane		1.79	0.85	High	EGFR	protein	Receptor	plasma membrane	Oncogene protein	predicted	0.0439186				Low
tridecanoic acid	phytochemical	fatty acid	cytoplasm		4.1	0.85	High	MAPK1	protein	Protein kinase	cytoplasm		predicted	0.0428942				Low
charantagenin D	phytochemical	triterpene glycoside	nucleus		3.78	0.55	Low	GRB2	protein	Protein kinase	cytoplasm		predicted	0.0358982				Low
charantagenin D	phytochemical	triterpene glycoside	nucleus		3.78	0.55	Low	JUN	protein	Transcription factor	nucleus	Oncogene protein	predicted	0.0358982				Low
charantagenin D	phytochemical	triterpene glycoside	nucleus		3.78	0.55	Low	MAP2K1	protein	Protein kinase	cytoplasm		predicted	0.0358982				Low
charantagenin D	phytochemical	triterpene glycoside	nucleus		3.78	0.55	Low	MAPK1	protein	Protein kinase	cytoplasm		predicted	0.0358982				Low
charantagenin D	phytochemical	triterpene glycoside	nucleus		3.78	0.55	Low	MTOR	protein	Protein kinase	cytoplasm		predicted	0.0358982				Low
charantagenin D	phytochemical	triterpene glycoside	nucleus		3.78	0.55	Low	PIK3CA	protein	Phospholipid kinase	cytoplasm	Oncogene protein	predicted	0.0358982				Low
goyaglycoside a	phytochemical	triterpene glycoside	plasma membrane		3.89	0.55	Low	EGFR	protein	Receptor	plasma membrane	Oncogene protein	predicted	0.0358982				Low
goyaglycoside a	phytochemical	triterpene glycoside	plasma membrane		3.89	0.55	Low	MAP2K1	protein	Protein kinase	cytoplasm		predicted	0.0358982				Low
goyaglycoside b	phytochemical	triterpene glycoside	plasma membrane		3.82	0.55	Low	EGFR	protein	Receptor	plasma membrane	Oncogene protein	predicted	0.0358982				Low
goyaglycoside b	phytochemical	triterpene glycoside	plasma membrane		3.82	0.55	Low	GRB2	protein	Protein kinase	cytoplasm		predicted	0.0358982				Low
goyaglycoside b	phytochemical	triterpene glycoside	plasma membrane		3.82	0.55	Low	MAP2K1	protein	Protein kinase	cytoplasm		predicted	0.0358982				Low
goyaglycoside b	phytochemical	triterpene glycoside	plasma membrane		3.82	0.55	Low	MAPK8	protein	Protein kinase	cytoplasm		predicted	0.0358982				Low
goyaglycoside b	phytochemical	triterpene glycoside	plasma membrane		3.82	0.55	Low	MAPK9	protein	Protein kinase	cytoplasm		predicted	0.0358982				Low
Momordicoside K	phytochemical	triterpene glycoside	plasma membrane		3.63	0.55	Low	AKT1	protein	Protein kinase	cytoplasm	Oncogene protein	predicted	0.0358982				Low
Momordicoside K	phytochemical	triterpene glycoside	plasma membrane		3.63	0.55	Low	EGFR	protein	Receptor	plasma membrane	Oncogene protein	predicted	0.0358982				Low
Momordicoside K	phytochemical	triterpene glycoside	plasma membrane		3.63	0.55	Low	JUN	protein	Transcription factor	nucleus	Oncogene protein	predicted	0.0358982				Low
Momordicoside K	phytochemical	triterpene glycoside	plasma membrane		3.63	0.55	Low	MAP2K1	protein	Protein kinase	cytoplasm		predicted	0.0358982				Low
Momordicoside K	phytochemical	triterpene glycoside	plasma membrane		3.63	0.55	Low	MAPK1	protein	Protein kinase	cytoplasm		predicted	0.0358982				Low
Momordicoside K	phytochemical	triterpene glycoside	plasma membrane		3.63	0.55	Low	MAPK10	protein	Protein kinase	cytoplasm		predicted	0.0358982				Low
Momordicoside K	phytochemical	triterpene glycoside	plasma membrane		3.63	0.55	Low	MAPK3	protein	Protein kinase	cytoplasm		predicted	0.0358982				Low
Momordicoside K	phytochemical	triterpene glycoside	plasma membrane		3.63	0.55	Low	MAPK8	protein	Protein kinase	cytoplasm		predicted	0.0358982				Low
Momordicoside K	phytochemical	triterpene glycoside	plasma membrane		3.63	0.55	Low	MAPK9	protein	Protein kinase	cytoplasm		predicted	0.0358982				Low
Momordicoside K	phytochemical	triterpene glycoside	plasma membrane		3.63	0.55	Low	MTOR	protein	Protein kinase	cytoplasm		predicted	0.0358982				Low
Momordicoside K	phytochemical	triterpene glycoside	plasma membrane		3.63	0.55	Low	PIK3CA	protein	Phospholipid kinase	cytoplasm	Oncogene protein	predicted	0.0358982				Low
Momordicoside K	phytochemical	triterpene glycoside	plasma membrane		3.63	0.55	Low	PIK3CB	protein	Phospholipid kinase	cytoplasm		predicted	0.0358982				Low
Momordicoside K	phytochemical	triterpene glycoside	plasma membrane		3.63	0.55	Low	PIK3CD	protein	Phospholipid kinase	cytoplasm		predicted	0.0358982				Low
lauric acid	phytochemical	fatty acid	mitochondrion		3.51	0.85	High	BCL2	protein	Apoptosis regulator	mitochondrion	Oncogene protein	predicted	0.0312266				Low
lauric acid	phytochemical	fatty acid	mitochondrion		3.51	0.85	High	MAPK1	protein	Protein kinase	cytoplasm		predicted	0.0312266				Low
ferulic acid	phytochemical	phenolic	plasma membrane		1.36	0.85	High	CCND1 CDK4	protein	Protein kinase	nucleus	Oncogene protein	predicted	0.0312266				Low
ferulic acid	phytochemical	phenolic	plasma membrane		1.36	0.85	High	EGFR	protein	Receptor	plasma membrane	Oncogene protein	predicted	0.0312266				Low
L-methionine	phytochemical	other	plasma membrane		-0.59	0.55	High	EGFR	protein	Receptor	plasma membrane	Oncogene protein	predicted	0.0238327				Low
Momordicoside K	phytochemical	triterpene glycoside	plasma membrane		3.63	0.55	Low	Momordicoside K aglycone	phytochemical	triterpene aglycone	cytoplasm		glycoside-aglycone	1
momordicoside F1	phytochemical	triterpene glycoside	plasma membrane		4.27	0.55	Low	momordicoside F1 aglycone	phytochemical	triterpene aglycone	nucleus		glycoside-aglycone	1
Momordicoside G	phytochemical	triterpene glycoside	cytoplasm		4.41	0.55	Low	Momordicoside G aglycone	phytochemical	triterpene aglycone	nucleus		glycoside-aglycone	1
charantagenin D	phytochemical	triterpene glycoside	nucleus		3.78	0.55	Low	charantagenin D aglycone	phytochemical	triterpene aglycone	cytoplasm		glycoside-aglycone	1
Momordicoside L	phytochemical	triterpene glycoside	cytoplasm		3.22	0.17	Low	Momordicoside L aglycone	phytochemical	triterpene aglycone	cytoplasm		glycoside-aglycone	1
goyaglycoside a	phytochemical	triterpene glycoside	plasma membrane		3.89	0.55	Low	goyaglycoside a aglycone	phytochemical	triterpene aglycone	cytoplasm		glycoside-aglycone	1
goyaglycoside b	phytochemical	triterpene glycoside	plasma membrane		3.82	0.55	Low	goyaglycoside b aglycone	phytochemical	triterpene aglycone	cytoplasm		glycoside-aglycone	1
goyaglycoside d	phytochemical	triterpene glycoside	plasma membrane		4.21	0.55	Low	goyaglycoside d aglycone	phytochemical	triterpene aglycone	cytoplasm		glycoside-aglycone	1
momordicoside F2	phytochemical	triterpene glycoside	plasma membrane		3.96	0.55	Low	Momordicoside I F2 aglycone	phytochemical	triterpene aglycone	nucleus		glycoside-aglycone	1
goyaglycoside c	phytochemical	triterpene glycoside	plasma membrane		4.14	0.55	Low	goyaglycoside c aglycone	phytochemical	triterpene aglycone	mitochondrion		glycoside-aglycone	1
AKT1	protein	Protein kinase	cytoplasm	Oncogene protein				BRAF	protein	Protein kinase	cytoplasm	Oncogene protein	down-regulates activity		phosphorylation	0.1364
AKT1	protein	Protein kinase	cytoplasm	Oncogene protein				MTOR	protein	Protein kinase	cytoplasm		up-regulates		phosphorylation	0.3956
BRAF	protein	Protein kinase	cytoplasm	Oncogene protein				MAP2K1	protein	Protein kinase	cytoplasm		up-regulates activity		phosphorylation	0.6969
GSK3B	protein	Protein kinase	cytoplasm	Tumor suppressor				CTNNB1	protein	Oncogene protein	cytoplasm	Oncogene protein	down-regulates activity		phosphorylation	0.4796
HRAS	protein	Phospholipid kinase	cytoplasm	Oncogene protein				PIK3CA	protein	Phospholipid kinase	cytoplasm	Oncogene protein	up-regulates		binding	0.3586
HRAS	protein	Phospholipid kinase	cytoplasm	Oncogene protein				PIK3CB	protein	Phospholipid kinase	cytoplasm		up-regulates activity		binding	0.2753
HRAS	protein	Phospholipid kinase	cytoplasm	Oncogene protein				PIK3CD	protein	Phospholipid kinase	cytoplasm		up-regulates		binding	0.2753
MAP2K1	protein	Protein kinase	cytoplasm					MAPK1	protein	Protein kinase	cytoplasm		up-regulates activity		phosphorylation	0.4668
MAPK1	protein	Protein kinase	cytoplasm					GSK3B	protein	Protein kinase	cytoplasm	Tumor suppressor	down-regulates		phosphorylation	0.1364
MAPK1	protein	Protein kinase	cytoplasm					RPS6KB1	protein	Protein kinase	cytoplasm		up-regulates		phosphorylation	0.2478
MAPK1	protein	Protein kinase	cytoplasm					RAF1	protein	Protein kinase	cytoplasm		down-regulates activity		phosphorylation	0.5869
MAPK3	protein	Protein kinase	cytoplasm					BRAF	protein	Protein kinase	cytoplasm	Oncogene protein	down-regulates		phosphorylation	0.6932
MAPK3	protein	Protein kinase	cytoplasm					RPS6KB1	protein	Protein kinase	cytoplasm		up-regulates activity		phosphorylation	0.1983
MAPK8	protein	Protein kinase	cytoplasm					BCL2	protein	Apoptosis regulator	mitochondrion	Oncogene protein	down-regulates		phosphorylation	0.3743
MAPK8	protein	Protein kinase	cytoplasm					JUN	protein	Transcription factor	nucleus	Oncogene protein	up-regulates activity		phosphorylation	0.6929
MTOR	protein	Protein kinase	cytoplasm					AKT1	protein	Protein kinase	cytoplasm	Oncogene protein	up-regulates activity		phosphorylation	0.6008
MTOR	protein	Protein kinase	cytoplasm					RPS6KB1	protein	Protein kinase	cytoplasm		up-regulates activity		phosphorylation	0.7157
AKT1	protein	Protein kinase	cytoplasm	Oncogene protein				RAF1	protein	Protein kinase	cytoplasm		down-regulates		phosphorylation	0.5269
PIK3R1	protein	Phospholipid kinase	cytoplasm					PIK3CD	protein	Phospholipid kinase	cytoplasm		up-regulates activity		binding	0.5294
AKT1	protein	Protein kinase	cytoplasm	Oncogene protein				CTNNB1	protein	Oncogene protein	cytoplasm	Oncogene protein	up-regulates		phosphorylation	0.2197
AKT1	protein	Protein kinase	cytoplasm	Oncogene protein				GSK3B	protein	Protein kinase	cytoplasm	Tumor suppressor	down-regulates activity			0.5043
ARAF	protein	Protein kinase	cytoplasm					MAP2K1	protein	Protein kinase	cytoplasm		up-regulates			0.1364
ARAF	protein	Protein kinase	cytoplasm					MAP2K2	protein	Protein kinase	cytoplasm		up-regulates			0.2197
BRAF	protein	Protein kinase	cytoplasm	Oncogene protein				MAP2K2	protein	Protein kinase	cytoplasm		up-regulates			0.561
CASP3	protein	Apoptosis regulator	cytoplasm					AKT1	protein	Protein kinase	cytoplasm	Oncogene protein	down-regulates activity			0.1364
EGFR	protein	Receptor	plasma membrane	Oncogene protein				GRB2	protein	Adaptor	cytoplasm		unknown			0.8723
EGFR	protein	Receptor	plasma membrane	Oncogene protein				PIK3R1	protein	Phospholipid kinase	cytoplasm		up-regulates			0.365
GSK3B	protein	Protein kinase	cytoplasm	Tumor suppressor				JUN	protein	Transcription factor	nucleus	Oncogene protein	down-regulates activity			0.4576
HRAS	protein	Phospholipid kinase	cytoplasm	Oncogene protein				ARAF	protein	Protein kinase	cytoplasm		up-regulates			0.303
HRAS	protein	Phospholipid kinase	cytoplasm	Oncogene protein				BRAF	protein	Protein kinase	cytoplasm	Oncogene protein	up-regulates activity			0.918
HRAS	protein	Phospholipid kinase	cytoplasm	Oncogene protein				JUN	protein	Transcription factor	nucleus	Oncogene protein	up-regulates activity			0.2817
HRAS	protein	Phospholipid kinase	cytoplasm	Oncogene protein				RAF1	protein	Protein kinase	cytoplasm		up-regulates			0.7042
MAP2K1	protein	Protein kinase	cytoplasm					GSK3B	protein	Protein kinase	cytoplasm	Tumor suppressor	up-regulates activity			0.1364
MAP2K1	protein	Protein kinase	cytoplasm					MAPK3	protein	Protein kinase	cytoplasm		up-regulates activity			0.6031
MAP2K2	protein	Protein kinase	cytoplasm					MAPK1	protein	Protein kinase	cytoplasm		up-regulates activity			0.2817
MAP2K2	protein	Protein kinase	cytoplasm					MAPK3	protein	Protein kinase	cytoplasm		up-regulates activity			0.1983
MAPK10	protein	Protein kinase	cytoplasm					JUN	protein	Transcription factor	nucleus	Oncogene protein	up-regulates			0.3956
MAPK1	protein	Protein kinase	cytoplasm					BCL2	protein	Apoptosis regulator	mitochondrion	Oncogene protein	up-regulates quantity by stabilization			0.1983
MAPK1	protein	Protein kinase	cytoplasm					BRAF	protein	Protein kinase	cytoplasm	Oncogene protein	down-regulates activity			0.6486
MAPK1	protein	Protein kinase	cytoplasm					EGFR	protein	Receptor	plasma membrane	Oncogene protein	down-regulates activity			0.2197
MAPK1	protein	Protein kinase	cytoplasm					JUN	protein	Transcription factor	nucleus	Oncogene protein	up-regulates activity			0.1364
MAPK1	protein	Protein kinase	cytoplasm					MAP2K1	protein	Protein kinase	cytoplasm		down-regulates activity			0.6918
MAPK3	protein	Protein kinase	cytoplasm					BCL2	protein	Apoptosis regulator	mitochondrion	Oncogene protein	down-regulates			0.1364
MAPK3	protein	Protein kinase	cytoplasm					EGFR	protein	Receptor	plasma membrane	Oncogene protein	down-regulates			0.2197
MAPK3	protein	Protein kinase	cytoplasm					GSK3B	protein	Protein kinase	cytoplasm	Tumor suppressor	down-regulates			0.1364
MAPK3	protein	Protein kinase	cytoplasm					JUN	protein	Transcription factor	nucleus	Oncogene protein	up-regulates			0.1364
MAPK3	protein	Protein kinase	cytoplasm					RAF1	protein	Protein kinase	cytoplasm		down-regulates			0.5595
MAPK8	protein	Protein kinase	cytoplasm					AKT1	protein	Protein kinase	cytoplasm	Oncogene protein	up-regulates activity			0.1364
MAPK8	protein	Protein kinase	cytoplasm					MAPK9	protein	Protein kinase	cytoplasm		up-regulates			0.2753
MAPK9	protein	Protein kinase	cytoplasm					CTNNB1	protein	Oncogene protein	cytoplasm	Oncogene protein	up-regulates			0.3123
MAPK9	protein	Protein kinase	cytoplasm					JUN	protein	Transcription factor	nucleus	Oncogene protein	down-regulates			0.4477
PIK3CA	protein	Phospholipid kinase	cytoplasm	Oncogene protein				AKT1	protein	Protein kinase	cytoplasm	Oncogene protein	up-regulates activity			0.4564
PIK3CA	protein	Phospholipid kinase	cytoplasm	Oncogene protein				MTOR	protein	Protein kinase	cytoplasm		up-regulates			0.1364
PIK3R1	protein	Phospholipid kinase	cytoplasm					PIK3CA	protein	Phospholipid kinase	cytoplasm	Oncogene protein	up-regulates activity			0.7256
PIK3R1	protein	Phospholipid kinase	cytoplasm					PIK3CB	protein	Phospholipid kinase	cytoplasm		up-regulates activity			0.5129
RAF1	protein	Protein kinase	cytoplasm					MAP2K1	protein	Protein kinase	cytoplasm		up-regulates activity			0.6144
RAF1	protein	Protein kinase	cytoplasm					MAP2K2	protein	Protein kinase	cytoplasm		up-regulates			0.587
RPS6KB1	protein	Protein kinase	cytoplasm					MAPK8	protein	Protein kinase	cytoplasm		down-regulates			0.1364
RPS6KB1	protein	Protein kinase	cytoplasm					MTOR	protein	Protein kinase	cytoplasm		up-regulates activity			0.3743
TGFBR2	protein	Receptor	plasma membrane	Tumor suppressor				PIK3R1	protein	Phospholipid kinase	cytoplasm		up-regulates activity			0.1983

## Sheet: Table S6. Evaluation by docking
Ligand	Ligand class	Protein	PDB ID	Protein class	Probability	Docking interaction energy (kcal/mol)	Calculated Kd (M)	Confidence
Rapamycin	bound inhibitor	MTOR	4DRI	Protein kinase	1	-18.8	6.77752e-14	Positive control
SCH77294	bound inhibitor	MAPK1	4QTA	Protein kinase	1	-12.2	2.84581e-09	Positive control
SCH77294	bound inhibitor	MAPK3	4QTB	Protein kinase	1	-10.9	2.31645e-08	Positive control
AZ-VEM	bound inhibitor	BRAF	5ITA	Protein kinase	1	-10.8	2.72189e-08	Positive control
TAK-285	bound inhibitor	EGFR	3POZ	Receptor	1	-10.2	7.164e-08	Positive control
ABT199	bound inhibitor	BCL2	4LXD	Apoptosis regulator	1	-10	9.89123e-08	Positive control
Staurosporine	bound inhibitor	GSK3B	1Q3D	Protein kinase	1	-9.8	1.36567e-07	Positive control
WFE	bound inhibitor	AKT1	3MVH	Protein kinase	1	-9.7	1.6047e-07	Positive control
NVP-BYL719	bound inhibitor	PIK3CA	4JPS	Phospholipid kinase	1	-8.1	2.11911e-06	Positive control
Vemurafenib	drug	BRAF	5ITA	Protein kinase	1	-10.2	7.164e-08	Probability = 1
Sorafenib	drug	BRAF	5ITA	Protein kinase	1	-9.6	1.88556e-07	Probability = 1
Sorafenib	drug	MAPK1	4QTA	Protein kinase	1	-11	1.9714e-08	Probability = 1
Sorafenib	drug	MAPK3	4QTB	Protein kinase	1	-10.4	5.18872e-08	Probability = 1
Sorafenib	drug	EGFR	3POZ	Receptor	1	-9.4	2.60337e-07	Probability = 1		For phytochemicals with Probability = 1
ellagic acid	phenolic	AKT1	3MVH	Protein kinase	1	-9.7	1.6047e-07	Probability = 1		Parameter	Docking interaction energy (kcal/mol)
quercetin	flavonoid	AKT1	3MVH	Protein kinase	1	-9.4	2.60337e-07	Probability = 1		Lowest value (soft cutoff)	-7.8
quercetin	flavonoid	EGFR	3POZ	Receptor	1	-8.4	1.3062e-06	Probability = 1		Mean	-8.48571
ellagic acid	phenolic	BRAF	5ITA	Protein kinase	1	-8.3	1.53482e-06	Probability = 1		STDEV.P	0.707972
luteolin	flavonoid	GSK3B	1Q3D	Protein kinase	1	-7.9	2.92582e-06	Probability = 1		99.7% confidence (3*STDEV.P)	2.12392
ellagic acid	phenolic	CCND1 CDK4	2W96	Protein kinase	1	-7.9	2.92582e-06	Probability = 1		Upper bound (Hard cutoff)	-6.3618
ellagic acid	phenolic	GSK3B	1Q3D	Protein kinase	1	-7.8	3.43792e-06	Probability = 1		Lower bound	-10.6096
Vemurafenib	drug	MAPK1	4QTA	Protein kinase	0.100634	-10.6	3.75807e-08	High confidence					Parameter	Probability
charantagenin D aglycone	triterpene aglycone	MTOR	4DRI	Protein kinase	0.120226	-9.8	1.36567e-07	High confidence					High confidence
luteolin	flavonoid	AKT1	3MVH	Protein kinase	0.270837	-9.3	3.05902e-07	High confidence					Mean	0.164812
Momordicine I	cucurbitane-type triterpenoid	MTOR	4DRI	Protein kinase	0.120226	-8.7	8.05133e-07	High confidence					STDEV.P	0.0753035
luteolin	flavonoid	EGFR	3POZ	Receptor	0.270837	-8.6	9.46053e-07	High confidence					68% CI	0.0753035
kuguacin C	cucurbitane-type triterpenoid	MTOR	4DRI	Protein kinase	0.106166	-8.6	9.46053e-07	High confidence					Upper bound	0.240115
naringin aglycone	flavonoid aglycone	PIK3CA	4JPS	Phospholipid kinase	0.100579	-8.5	1.11164e-06	High confidence					Lower bound	0.0895082
naringin aglycone	flavonoid aglycone	BCL2	4LXD	Apoptosis regulator	0.100579	-7.2	9.04858e-06	Medium confidence	Soft cutoff = -7.8 kcal/mol				Medium confidence
Momordicoside I F2 aglycone	triterpene aglycone	PIK3CA	4JPS	Phospholipid kinase	0.100634	-6.9	1.46799e-05	Medium confidence					Mean	0.0910094
kuguacin J	cucurbitane-type triterpenoid	BCL2	4LXD	Apoptosis regulator	0.100634	-6.8	1.72492e-05	Medium confidence					STDEV.P	0.0135922
kuguacin J	cucurbitane-type triterpenoid	BRAF	5ITA	Protein kinase	0.100634	-6.6	2.38158e-05	Medium confidence					68% CI	0.0135922
caffeic acid	phenolic	EGFR	3POZ	Receptor	0.0717872	-6.6	2.38158e-05	Medium confidence					Upper bound	0.104602
caffeic acid	phenolic	PIK3CA	4JPS	Phospholipid kinase	0.0717872	-6.5	2.79842e-05	Medium confidence					Lower bound	0.0774172	Uncertain/low boundary
Momordicine I	cucurbitane-type triterpenoid	PIK3CA	4JPS	Phospholipid kinase	0.120226	-6.3	3.86374e-05	Low confidence	Hard cutoff = -6.4 kcal/mol				Low confidence
Momordicoside K aglycone	triterpene aglycone	BRAF	5ITA	Protein kinase	0.110612	-6.3	3.86374e-05	Low confidence					Mean	0.0964171
kuguacin C	cucurbitane-type triterpenoid	MAPK3	4QTB	Protein kinase	0.114495	-6.2	4.53999e-05	Low confidence					STDEV.P	0.0299318
Momordicoside K aglycone	triterpene aglycone	MAPK1	4QTA	Protein kinase	0.110612	-6.2	4.53999e-05	Low confidence					68% CI	0.0299318
Momordicoside I F2 aglycone	triterpene aglycone	CCND1 CDK4	2W96	Protein kinase	0.100634	-6.1	5.33461e-05	Low confidence					Upper bound	0.126349	High/uncertain boundary
charantagenin D aglycone	triterpene aglycone	CCND1 CDK4	2W96	Protein kinase	0.120226	-5.5	0.000140407	Low confidence					Lower bound	0.0664853
kuguacin C	cucurbitane-type triterpenoid	PIK3CA	4JPS	Phospholipid kinase	0.106166	-5.5	0.000140407	Low confidence
palmitoleic acid	fatty acid	BCL2	4LXD	Apoptosis regulator	0.0535561	-5.3	0.000193858	Low confidence
lauric acid	fatty acid	BCL2	4LXD	Apoptosis regulator	0.0312266	-5.2	0.000227788	Low confidence
